# Supplementary material for: Protein structure and folding pathway prediction based on remote homologs recognition using PAthreader
Source: Commun Biol. 2023 Mar 4;6:243. doi: 10.1038/s42003-023-04605-8 (PMC9985440; doi:10.1038/s42003-023-04605-8)
Supplement: Supplementary file 4 — Supplementary Data 1 [file 42003_2023_4605_MOESM4_ESM.xlsx]

## Sheet: four subsets
0.9-1						0.7-0.9						0.5-0.7						0-0.5
Target	best template from PDB	TM-score	template by PAthreader	TM-score		Target	best template from PDB	TM-score	template by PAthreader	TM-score		Target	best template from PDB	TM-score	template by PAthreader	TM-score		Target	best template from PDB	TM-score	template by PAthreader	TM-score
1VPB_A	3QTD_A	0.95107	NCRT_A	0.94564		1WZA_A	5X7U_A	0.90049	BJCM_A	0.89611		2AP3_A	5BPW_A	0.69964	NFRT_A	0.60362		2OUT_A	5I8I_A	0.49588	5NM7_G	0.29497
1YC9_A	5IUY_A	0.94773	JIMO_A	0.89601		2CJ4_A	1XG2_B	0.9004	KSCO_A	0.90789		1F0I_A	6KZ8_A	0.6992	6OHS_A	0.66816		2GQB_A	3LLI_A	0.49381	MGLE_A	0.33988
3F0H_A	2DR1_A	0.94751	MQDF_A	0.94319		2QCK_A	5ZYR_A	0.9001	4L82_A	0.89127		2FUP_A	1FIO_A	0.6978	1FEW_A	0.63949		1URK_A	4DUR_A	0.49354	3HN4_A	0.47431
1LFW_A	3KI9_A	0.94229	LEOB_A	0.83299		2G7S_A	3BRU_A	0.89956	LOMC_A	0.8724		1X5I_A	1FNF_A	0.69674	1WFN_A	0.65079		1NR3_A	3J9E_D	0.49296	5CWD_A	0.31244
4E4Y_A	3QRW_A	0.93687	3QRW_A	0.93242		2GAU_A	3R6S_A	0.89886	4CYD_A	0.89125		2I9C_A	5QST_C	0.696	AJNO_A	0.65809		1WIR_A	6EQO_A	0.48976	PKDE_A	0.34405
1PQ4_A	5KZJ_A	0.9367	MNHT_A	0.92455		2ESS_A	4GAK_A	0.89879	4GAK_A	0.89337		1A7M_A	1RW5_A	0.69591	NLFB_A	0.71654		1WGS_A	6TAY_A	0.48127	6UE6_A	0.19833
3FDB_A	3B1C_A	0.93629	CREJ_A	0.93917		2QR3_A	5M7N_A	0.8982	PMGA_A	0.86737		1UGJ_A	6QUY_W	0.69566	6QUY_W	0.69527		2B3W_A	6PAS_A	0.47921	METJ_A	0.80491
1NM2_A	3QAT_A	0.93285	3PTW_A	0.90924		1W4T_A	4B55_A	0.89801	DGKI_A	0.87827		2CRI_A	1GRW_A	0.69431	QJFK_A	0.70079		1O22_A	3AM9_A	0.47678	IFBO_A	0.32756
2GHS_A	3G4E_A	0.93284	3G4E_A	0.93245		5DZS_A	2HK7_A	0.89711	ISGJ_A	0.82553		1V5M_A	1WG7_A	0.69382	3M1I_B	0.63958		1C1K_A	1EA0_A	0.47575	5A6C_A	0.29063
2O1B_A	1GDE_A	0.93251	PGTB_A	0.92321		1B25_A	4Z3X_A	0.89658	4Z3X_A	0.89658		1WEL_A	2DB1_A	0.69379	2LXU_A	0.64517		1XPN_A	3LIU_A	0.475	3HTL_X	0.43062
1MLA_A	2H1Y_A	0.93117	MLKF_A	0.93729		1SUM_B	1T72_A	0.89617	1T72_A	0.89464		1VKW_A	3EO7_A	0.68852	AIOH_A	0.81175		1OFC_X	6OFS_A	0.47067	HMRT_A	0.30742
1J1I_A	2OG1_A	0.92937	3V1L_A	0.91119		2HDO_A	3D6J_A	0.8956	PJMS_A	0.80356		3F46_A	6HUY_A	0.68695	MRGE_A	0.65074		2HLY_A	1EX0_A	0.4686	4G2B_A	0.42682
1DXY_A	4PRK_A	0.92907	QACF_A	0.87829		3G8Z_A	1TUH_A	0.89459	KJMT_A	0.88838		1WIX_A	6QJA_A	0.6863	HBKD_A	0.30569		1RUT_X	2XQN_T	0.45871	ENJP_A	0.50598
3H14_A	6F5V_A	0.9289	6F5V_A	0.92385		3BDI_A	4I3F_A	0.89451	2OG1_A	0.88295		2DMK_A	3T1W_A	0.68474	1VA9_A	0.63716		1YDU_A	6FF4_A	0.45794	LITE_A	0.43764
1U7H_A	5GZL_B	0.92822	5GZL_B	0.92688		1ATG_A	1AMF_A	0.89364	KRNB_A	0.9216		1V95_A	6AA0_A	0.68433	QKFD_A	0.66428		1YLE_A	2YGW_A	0.45674	LSBJ_A	0.35648
1QNF_A	1U3C_A	0.92793	GAMF_A	0.89548		2G2C_A	1IHC_A	0.89319	1IHC_A	0.88948		2EO6_A	2B3O_A	0.68294	5W3R_A	0.64044		1LBU_A	2DKH_A	0.45642	MEFK_A	0.29469
4GNR_A	3TD9_A	0.92587	3TD9_A	0.92071		3DBX_A	4WW2_C	0.89174	3U0P_A	0.86921		1WGO_A	4U48_A	0.68083	5C14_A	0.57725		1SR8_A	3CEJ_A	0.4367	KMPC_A	0.59233
1RI6_A	6IGB_A	0.92577	PHQI_A	0.92983		3MDQ_A	3CER_A	0.89091	KILM_A	0.86972		3K69_A	1YLF_A	0.68083	OCGK_A	0.7505		2BW3_A	6PQN_A	0.43456	CLPS_A	0.66669
3UCX_A	3AI1_A	0.92345	MIDA_A	0.92476		2EI9_A	1WDU_A	0.89082	2V0R_A	0.80416		1UG7_A	1XZP_A	0.68075	NHDI_A	0.59376		1PV5_A	2VXO_A	0.41453	LGHD_A	0.88129
5AFD_A	6RB7_A	0.92313	KEHR_A	0.88415		1O1Y_A	3M3P_A	0.89041	3M3P_A	0.88254		1GAK_A	3LYN_A	0.6802	3LYN_A	0.6802		1LML_A	3VUO_A	0.40936	EKCN_A	0.72671
5HSG_A	3C6Q_B	0.92288	HBML_A	0.7827		3HWU_A	3HTN_A	0.89036	LGMB_A	0.89397		1LMI_A	3CFU_A	0.68	4R4G_A	0.66551		1JB7_A	2X2H_A	0.39413	QCML_A	0.24161
3TD9_A	4OTZ_A	0.92213	ODKG_A	0.92626		3MVU_A	3RM5_A	0.89021	IHBC_A	0.87641		1UKF_A	2J7Q_A	0.67943	2J7Q_A	0.64806		1YT8_A	1BXR_A	0.39215	3TP9_A	0.28508
1IXL_A	3BNV_A	0.92116	3LWG_A	0.86974		1JFL_A	2ZSK_A	0.89001	BLDI_A	0.88911		2IM9_A	4H4J_A	0.67835	HDRG_A	0.69111		1VPR_A	6AFZ_A	0.39078	PNGE_A	0.21012
1CLC_A	6DHT_A	0.91984	6DHT_A	0.91984		3IPI_A	4JYX_A	0.88973	AHPL_A	0.86234		1WFU_A	5M5E_B	0.6772	6POL_A	0.59506
1VPK_A	6FVN_A	0.91947	PQCE_A	0.93242		1R3D_A	2XMZ_A	0.88836	LGBD_A	0.88059		2KCQ_A	2KKS_A	0.67695	KIJR_A	0.65841
1W0H_A	3CG7_A	0.91934	HPGS_A	0.85154		1OGQ_A	5GQR_B	0.88813	LITP_A	0.87031		3M7V_A	5VPU_A	0.67621	JQNT_A	0.73901
2V84_A	4JDF_A	0.91886	PKMQ_A	0.9187		2OKM_A	3V10_A	0.88674	2F6A_A	0.87186		1WI1_A	3LJU_X	0.67584	1UPQ_A	0.63197
2CB0_A	2J6H_A	0.91846	MFTK_A	0.91105		2HXV_A	2O7P_A	0.88673	IHER_A	0.68152		3US3_A	2B5E_A	0.67572	KTSO_A	0.50402
4PF6_A	2XWO_A	0.91623	JLFG_A	0.91046		2F9F_A	4XSO_B	0.88609	PFCQ_A	0.87634		2ATZ_A	5OP0_B	0.67549	KHAM_A	0.64485
1QZ9_A	2HZP_A	0.91599	KTPF_A	0.93525		4CO9_A	4M8D_A	0.88539	IKPL_A	0.89616		1BY1_A	1TXD_A	0.67417	5JHG_A	0.62452
3G0O_A	5XVH_A	0.91519	HBSA_A	0.91378		4OVJ_A	4R6K_A	0.88439	4R6K_A	0.88141		1WIC_A	2CRI_A	0.67295	1Z9O_A	0.65187
1UAS_A	4NX0_A	0.91481	4NX0_A	0.91186		4R6K_A	4OVJ_A	0.88439	4OVJ_A	0.88196		1SQH_A	2WPW_A	0.67128	QGDJ_A	0.84774
4R9N_A	2W48_A	0.9144	JMCF_A	0.92419		5HIW_A	3ZBY_A	0.88373	QSTR_A	0.87828		2GNO_A	6VVO_E	0.66746	JSOL_A	0.64662
1NOX_A	3GBH_A	0.91383	KQLF_A	0.89096		1KEA_A	1KG7_A	0.88369	OCRJ_A	0.88296		1LR0_A	4G7X_B	0.66688	1TOL_A	0.58366
1YB5_A	2EIH_A	0.9137	CGMJ_A	0.89239		3KV1_A	4OQP_A	0.88329	HCJB_A	0.89831		2KB2_A	5M2A_A	0.66523	1X0P_A	0.66506
3NO3_A	3L12_A	0.91174	KJPO_A	0.89588		1VHN_A	6EI9_A	0.88273	NCFR_A	0.8903		1OZ9_A	3CMN_A	0.66505	FRHO_A	0.89768
1VRM_A	4IFU_A	0.91164	JMTI_A	0.89738		1DUS_A	2ZWV_A	0.88212	PHBQ_A	0.8546		2NX2_A	3UQZ_A	0.66403	KRTP_A	0.61751
3FFR_A	3VOM_A	0.91161	LEPA_A	0.89689		1TUH_A	3G8Z_A	0.88212	3G8Z_A	0.88212		1VR8_A	4ESQ_A	0.66322	HRDA_A	0.5628
3MSX_B	3CXL_A	0.91133	3BYI_A	0.89653		3NV0_B	6MRK_U	0.88021	QELP_A	0.88434		1LSH_B	6H3I_A	0.66028	3VI3_A	0.36198
5F7V_A	6RJY_A	0.91015	HPRG_A	0.89159		1UEK_A	1OJ4_A	0.87984	BETN_A	0.75582		2DLX_A	3IRA_A	0.6599	3F9U_A	0.63685
4O5A_A	3K4H_A	0.90905	3K4H_A	0.90151		1KV7_A	6I3K_A	0.87956	6SYY_A	0.86268		1WC2_A	3X2L_A	0.65946	4ZM7_A	0.64195
3TEF_A	4JCC_A	0.90896	LGJT_A	0.89186		2NRK_A	6N39_A	0.87923	MHGO_A	0.85802		1WK0_A	4PBX_A	0.65841	4M4R_A	0.60155
2XST_A	4OS8_A	0.90871	4ES7_A	0.88654		1NRJ_B	5CK3_B	0.87896	EKOJ_A	0.85242		1WKY_A	5GSM_A	0.65681	4FK9_A	0.63596
1PGV_A	4Z94_G	0.90858	4Z79_A	0.8935		2XMZ_A	4UHC_A	0.87805	4UHC_A	0.87714		2K5G_A	2NN5_A	0.65453	HMOR_A	0.68535
5IJ6_A	6JOM_A	0.90758	LHBS_A	0.71115		1COJ_A	3AK1_A	0.87769	KIAR_A	0.88123		2PIA_A	1GVH_A	0.65323	LORG_A	0.89691
1ITX_A	3B9A_A	0.90747	3WKZ_A	0.81278		2BI0_A	4E3E_A	0.87755	4E3E_A	0.8663		2JOE_A	2MVB_A	0.65276	2MVB_A	0.64877
3QZ6_A	2V5J_A	0.90746	LHJO_A	0.92434		3R72_A	3Q8I_A	0.87754	3Q8I_A	0.87243		1IVZ_A	2E7V_A	0.65273	NJHP_A	0.74028
3LLX_A	3AWN_A	0.9074	JTDI_A	0.90349		3G85_A	1JFT_A	0.87705	2JCG_A	0.81035		1J7X_A	4L8K_A	0.6509	4LUR_A	0.78798
3FDJ_A	3JR7_A	0.907	CQTH_A	0.86919		5NOP_A	6P7Y_A	0.87615	4UF7_A	0.85531		1K4N_A	6W1K_A	0.64975	MJHQ_A	0.79848
3II7_A	6HRL_A	0.90683	2VPJ_A	0.90222		1BHE_A	3JUR_A	0.8759	CKDR_A	0.88056		1JW3_A	1J5U_A	0.64938	CDNO_A	0.82393
2OZG_A	2HV2_A	0.90526	6RFT_A	0.88811		2QHP_A	3IH0_A	0.87499	OLIP_A	0.86345		2P84_A	2QYZ_A	0.64916	2OX7_A	0.64962
3NZE_A	4OQP_A	0.90364	LJSD_A	0.89986		3C96_A	6PVF_A	0.87433	ANJQ_A	0.86925		2CSP_A	3L5H_A	0.64638	4N5U_A	0.57958
1MDC_A	1VYF_A	0.90362	JHKB_A	0.89487		2RBC_A	5BYC_A	0.87416	HRND_A	0.892		2AXL_A	1OYY_A	0.64329	1OYW_A	0.62116
1A8L_A	2AYT_A	0.90327	2AYT_A	0.90189		4RVC_A	4YER_A	0.87404	HNFR_A	0.87902		1MKE_A	2XQN_M	0.64014	5N91_A	0.62565
3DZ1_A	3PB0_A	0.90299	3FKK_A	0.88506		2AMH_A	2P5X_A	0.87308	LAGK_A	0.87912		1NRJ_A	5CK3_A	0.63824	3PR6_A	0.60095
3GG7_A	1ZZM_A	0.90202	LHME_A	0.8836		1KNB_A	3CNC_A	0.87158	3CNC_A	0.86212		1WG7_A	1V5M_A	0.63767	2UZR_A	0.61922
2CUL_A	3CP8_A	0.90197	CPOT_A	0.88772		3E99_A	2CKF_B	0.87096	2B1X_B	0.83613		1WFT_A	1X5K_A	0.63542	6TPW_A	0.5962
4YLE_A	5DKV_A	0.90086	HICJ_A	0.92882		4RYA_A	5IAI_A	0.87081	5IAI_A	0.86706		1YB3_A	2A8E_A	0.63503	CPKS_A	0.6014
						2KM4_A	4NAC_A	0.87047	4NAC_A	0.87015		1PP1_X	6H5Q_B	0.63407	6H5Q_B	0.61662
						3HUT_A	2LBP_A	0.87045	KQMH_A	0.7418		1WJJ_A	4OWW_B	0.63349	4OWW_B	0.63349
						2B0A_A	5NMP_A	0.86921	IKPL_A	0.87088		1N93_X	6H5Q_B	0.6331	KORP_A	0.2555
						3EBT_A	3EC9_A	0.86918	PMAQ_A	0.86098		1ZRR_A	1VR3_A	0.63176	MIGP_A	0.64164
						5A62_A	4QES_A	0.86902	HKNI_A	0.83158		1WFG_A	4XH7_A	0.63114	2FE5_A	0.59413
						3EDN_A	1SDJ_A	0.86824	OHQN_A	0.85049		2G5G_X	3B55_A	0.62747	HPRL_A	0.59083
						2G5X_A	3H5K_A	0.86774	1APA_A	0.83827		1FNF_A	1TDQ_A	0.62534	KQFC_A	0.56319
						1TU9_A	5B85_A	0.86722	QDOB_A	0.82501		1X1F_A	3LJU_X	0.62435	3A8P_A	0.57292
						2QQ5_A	3E03_A	0.86664	BSMK_A	0.8668		2GVI_A	3D00_A	0.62305	3D00_A	0.621
						1UXO_A	2QS9_A	0.86629	LEKS_A	0.89304		2FSQ_A	3J4Q_A	0.6187	OBCQ_A	0.84483
						2WAG_A	1JFX_A	0.86595	1JFX_A	0.85376		1S7I_A	5FW4_A	0.61777	HCPJ_A	0.8077
						3EC6_A	2I02_A	0.86575	LDMH_A	0.86441		1GXE_A	3LCY_A	0.61512	3Q5O_A	0.60587
						1Q2Y_A	3EFA_A	0.86561	3EFA_A	0.86549		1Q59_A	1OHU_A	0.61337	2LP8_A	0.56381
						1WKR_A	2RMP_A	0.86518	JBTC_A	0.84023		1TVI_A	5BQM_A	0.61114	ODEN_A	0.66916
						1U02_A	5GVX_A	0.86459	JICP_A	0.82678		2G40_A	2A0U_A	0.61086	KFJH_A	0.85133
						5I4C_A	3CZ5_A	0.86387	NPGM_A	0.88288		1OP4_A	6BYE_A	0.61063	3LND_A	0.49869
						2MOU_A	2R55_A	0.8637	FPHS_A	0.84851		1U3B_A	6SPV_A	0.61001	1V1T_A	0.59489
						3CJN_A	3E6M_A	0.86369	HDAN_A	0.70567		1KHI_A	1XTD_A	0.60683	OQRM_A	0.61043
						4L83_A	2LXP_A	0.86354	6NYD_C	0.87399		1WH0_A	1X5M_A	0.60601	EMGR_A	0.55833
						2JZH_A	3P3V_A	0.86322	NOQP_A	0.90146		1WD5_A	1I5E_A	0.60411	OPAF_A	0.55134
						2I0Z_A	2GQF_A	0.86252	LKTG_A	0.858		2IF1_A	5V9X_A	0.60257	EQBM_A	0.5932
						4OXX_A	5B3L_A	0.86233	NKCR_A	0.85514		1XO8_A	5ZWO_D	0.6022	QCKO_A	0.60556
						1AMX_A	2OKM_A	0.86108	3V10_A	0.85155		2FJL_A	3TFM_A	0.6007	5VKL_A	0.23605
						1TN3_A	4YLI_A	0.86064	1JZN_A	0.83253		1EI5_A	2QMI_A	0.60016	IDBO_A	0.65374
						3PIW_A	3OQ3_A	0.86061	3OQ3_A	0.8523		1R0U_A	3AEH_A	0.59686	CPFG_A	0.782
						2G1U_A	4G65_A	0.85939	JARF_A	0.82203		2E7G_A	4U0L_A	0.59634	1JOS_A	0.59285
						1AT0_A	5I0A_A	0.85796	2IN8_A	0.85312		1N3K_A	2GF5_A	0.59609	2GF5_A	0.56417
						1NAR_A	3SIM_A	0.8579	PEOC_A	0.86114		1TTE_A	6NYD_C	0.59591	GFQM_A	0.56777
						1PBJ_A	3FHM_A	0.85765	ODKB_A	0.80162		1OXJ_A	5U1T_A	0.59111	3W5K_A	0.47726
						1GXR_A	5OA1_V	0.85759	EDNT_A	0.81864		1Z6N_A	1A8L_A	0.59075	LEHM_A	0.79541
						1ZN6_A	2F20_A	0.85653	2F20_A	0.84625		1TQZ_A	4DX8_A	0.58937	1K5D_B	0.53194
						1RZ3_A	2GES_A	0.85419	CRTP_A	0.83653		1S2X_A	5WO6_A	0.58881	PKJC_A	0.31557
						1ZSW_A	4HUZ_A	0.85408	4HUZ_A	0.8464		1OW1_A	5KXF_A	0.58869	AKTR_A	0.38385
						1T1E_A	3EDY_A	0.85407	MIKS_A	0.83736		1NXI_A	4KYZ_A	0.58811	JOCG_A	0.72432
						4QA8_A	3MH9_C	0.85399	2BYO_A	0.70214		1GPJ_A	5YJL_A	0.586	5CHE_A	0.57157
						1YZF_A	3MIL_A	0.85381	3RJT_A	0.83696		2PV4_A	6PSY_A	0.58445	QHSJ_A	0.39173
						3B7C_A	3EF8_A	0.85359	HCPL_A	0.85309		1T3K_A	3FS5_A	0.58358	FLQT_A	0.53696
						1W99_A	2C9K_A	0.85352	6OWK_A	0.82622		1Y8A_A	4EZE_A	0.58039	3WGU_A	0.49631
						1F1U_A	1MPY_A	0.8531	5ZNH_A	0.84248		1MKY_A	2HJG_A	0.57851	ECIG_A	0.34888
						4LZL_A	5EP0_A	0.85262	KQGC_A	0.84478		2LCK_A	4C9Q_A	0.57527	MTFN_A	0.56213
						2NWH_A	3KZH_A	0.85211	JHOE_A	0.88317		1XJV_A	1PH1_A	0.57267	1K8G_A	0.52521
						2VGX_A	4NRH_B	0.85198	4NRH_B	0.85198		1NG6_A	6AFU_A	0.56701	POBI_A	0.84886
						2QVG_A	4ZYL_A	0.85166	1K68_A	0.80674		2NR7_A	2IKB_A	0.56351	2IKB_A	0.56351
						1GR0_A	3CIN_A	0.85154	3QVW_A	0.80265		1WJ5_A	3KEY_A	0.56267	HPJI_A	0.41527
						2FSR_A	6EDD_A	0.85086	PIGD_A	0.85542		2JOZ_A	3RBY_A	0.55675	OHML_A	0.31712
						1T9H_A	2YV5_A	0.8503	6H4D_A	0.81583		1UX6_A	3ZXJ_A	0.55471	KOJG_A	0.39495
						1JOV_A	2CIQ_A	0.84988	MKQT_A	0.89755		1Y0K_A	5CSK_A	0.55456	AKRD_A	0.34729
						2FCK_A	1S7F_A	0.84974	PMLS_A	0.85811		1Y88_A	4OC8_A	0.55368	BIOC_A	0.44859
						2P9B_A	3MTW_A	0.84967	3DUG_A	0.83314		1WHR_A	5WQT_A	0.55363	5WQT_A	0.55213
						2VYO_A	2IW0_A	0.8488	5O6Y_A	0.8095		2DLQ_A	2UV8_G	0.55202	EGJM_A	0.34186
						1PSW_A	3TOV_A	0.84862	LKDQ_A	0.83429		1Y9Q_A	6Q9F_A	0.54877	PLSH_A	0.81474
						2G3A_A	1Y9W_A	0.84744	BINO_A	0.6314		1H6W_A	4RM6_A	0.54562	KELG_A	0.22859
						1ZA0_A	2UW1_B	0.84698	FCRI_A	0.81482		2HUH_A	2FO1_A	0.54418	6I2X_C	0.49764
						1R62_A	5IDJ_A	0.84642	5C93_A	0.78221		1PBU_A	6O7D_A	0.54313	2BVF_A	0.49828
						2FDR_A	1RQL_A	0.84487	AMNK_A	0.83824		1Q5Z_A	3U3I_A	0.5427	6W2W_A	0.34884
						1RU4_A	5OLQ_A	0.84478	5GQC_A	0.70928		1QWY_A	4RNY_A	0.54231	HODL_A	0.49864
						1IZM_A	4GYT_A	0.8446	4GYT_A	0.8446		2GU3_A	4EXR_A	0.54141	COHL_A	0.81465
						1IQQ_A	1DIX_A	0.8445	PDHG_A	0.8358		1TM9_A	3F7F_A	0.54053	6E9V_Q	0.35839
						2WZ9_A	5E37_A	0.84446	1GH2_A	0.84117		4IAU_A	5FOJ_B	0.54	FTHD_A	0.47865
						2PPQ_A	4OCU_A	0.84201	ESKD_A	0.82428		1JVR_A	1OD2_A	0.53996	4P6Z_B	0.2631
						1SUR_A	2OQ2_A	0.84181	MSRL_A	0.85083		1PSY_A	2PYW_A	0.53834	1HSS_A	0.46455
						3EBY_A	2B1X_B	0.83992	PKOS_A	0.84105		2A2P_A	6K7K_A	0.53783	BRJT_A	0.5534
						3DDJ_A	3LFZ_A	0.83985	MQTR_A	0.83879		1Z67_A	2RCM_A	0.53602	HMKB_A	0.39783
						4PW0_A	6EB3_A	0.83955	POES_A	0.80528		2A4H_A	2A2P_A	0.5343	BRJT_A	0.54203
						5TKW_A	1YF5_L	0.83884	1YF5_L	0.83593		1D7Q_A	4MNO_A	0.53423	4MNO_A	0.53423
						3DNP_A	1RKQ_A	0.8385	LGDP_A	0.80722		1O9S_A	4NVQ_A	0.53371	MOLN_A	0.45301
						5GV0_A	4AKM_A	0.83724	4AKM_A	0.83724		2RH3_A	6OAW_A	0.53328	2K3N_A	0.38665
						5X3D_A	5X9Q_A	0.8368	PGIR_A	0.85131		1SGO_A	6URG_A	0.53291	BQMA_A	0.66756
						4N13_A	1TWY_A	0.83651	OCMA_A	0.74093		2Z51_A	3IG5_A	0.53269	3TDE_A	0.34976
						1WLJ_A	4CZW_A	0.83584	4CZW_A	0.83255		2P8T_A	6SJC_A	0.53136	KAPB_A	0.48223
						3M1T_A	3HC1_A	0.83565	3HC1_A	0.8256		1PII_A	1I4N_A	0.53074	QIPO_A	0.55437
						5TQJ_A	2ZWM_A	0.8348	PMGA_A	0.81402		1WHN_A	6PEU_A	0.52783	EGPH_A	0.66459
						1P9H_A	3WP8_A	0.83368	3PR7_A	0.69791		1R6V_A	3AFG_A	0.52567	3WHI_A	0.48419
						1KFW_A	3ARO_A	0.83327	1K9T_A	0.80965		1IB8_A	5HX2_D	0.52468	NBPR_A	0.45804
						1V4A_A	3K7D_A	0.83277	PATB_A	0.88475		1XOV_A	3QAY_A	0.52428	4RN7_A	0.49708
						1GUI_A	2Y64_A	0.83209	3P6B_A	0.8253		1HZM_A	5G56_A	0.52367	2VSW_A	0.43896
						3EN8_A	4LMI_A	0.83089	RDBJ_A	0.74492		2F5T_X	2ZE9_A	0.52079	1XDO_A	0.47803
						2L5P_A	4IAW_A	0.83025	4GH7_A	0.82916		1Q8K_A	3V11_B	0.52055	MNKD_A	0.58617
						2Q88_A	2IA4_A	0.82956	5EYF_A	0.80054		1Y6I_A	6L8S_C	0.51872	ETIQ_A	0.33992
						3JV1_A	3QV0_A	0.82799	3QV0_A	0.82742		1IUF_A	4XWH_A	0.51844	3CVL_A	0.24934
						2K54_A	3T8N_A	0.82672	6F4Y_A	0.80046		1R5S_A	6EXN_A	0.51667	AJFM_A	0.18379
						2HUJ_A	2ETS_A	0.82647	2HFI_A	0.78687		1YUA_A	4FUS_A	0.51609	4WK0_A	0.3773
						1NRI_A	4LY9_A	0.8261	KNAP_A	0.78985		1WPI_A	3L78_A	0.51393	ITMA_A	0.49814
						1WP5_A	1ZI0_A	0.826	3UC1_A	0.80574		1D4B_A	4F7Z_A	0.51357	AIGJ_A	0.46134
						1VK4_A	5BYC_A	0.82588	ABJF_A	0.80752		2I5H_A	3TKA_A	0.51314	FLOK_A	0.29582
						2LE1_A	3CNW_A	0.82561	OIPF_A	0.8121		1POC_A	5CRV_A	0.51013	5MJZ_A	0.44721
						4AA7_A	3FSB_A	0.82544	2PIG_A	0.70507		2ADZ_A	6PBC_A	0.50886	2I5F_A	0.45992
						3FDH_A	6E60_A	0.82492	5J5U_A	0.79534		2I9W_A	3SOA_A	0.50674	2JQ5_A	0.62602
						1XFK_A	3M1R_A	0.82437	2A0M_A	0.80144		1ZU1_A	6ULD_A	0.50383	6Y5Q_9	0.29639
						1X53_A	3NI8_A	0.82428	IOEK_A	0.83359		2HH8_A	4GYR_A	0.5025	LHBC_A	0.77452
						4BG1_A	6NPB_A	0.82268	6NPB_A	0.82109		5B7X_A	5UZU_A	0.50127	OGKQ_A	0.44446
						1RLJ_A	6EBQ_A	0.82257	BLDC_A	0.84611
						4NTL_A	1XS5_A	0.82246	QBIL_A	0.77636
						2FD5_A	3ON4_A	0.82171	LOMC_A	0.79267
						1T17_A	1EM2_A	0.82019	NOET_A	0.75916
						5E16_A	3SHR_A	0.81999	5KBF_A	0.78421
						1TP6_A	3EF8_A	0.81851	HEPC_A	0.90332
						1ONW_A	5X1C_A	0.8185	BOTJ_A	0.8094
						3V9O_A	1DHN_A	0.81763	DQOI_A	0.83354
						2P4O_A	2DSO_A	0.81688	DCRB_A	0.83698
						1I9Y_A	6IBD_A	0.81613	3NR8_B	0.79194
						2PN2_A	2D7V_A	0.81601	MLOI_A	0.76214
						2PAG_A	2PRV_A	0.81391	2ICG_A	0.79
						2ICG_A	2PRV_A	0.81349	2PRV_A	0.81349
						3HGM_A	3CIS_A	0.81333	3QTB_A	0.73648
						1EB6_A	2X3B_A	0.81222	1G12_A	0.80215
						1S68_A	1XDN_A	0.81184	EPRK_A	0.80432
						2AJ6_A	3MGD_A	0.81128	EAIL_A	0.76013
						2B06_A	3EXQ_A	0.81084	NSIP_A	0.7985
						1WDE_A	2EK2_A	0.80908	BSTM_A	0.79549
						3L5K_A	4EEK_A	0.80888	HDGB_A	0.81662
						3E08_A	4HKA_A	0.80787	5TI9_A	0.82617
						1VKC_A	5K9N_A	0.80714	ARBI_A	0.7666
						1SUU_A	3L6V_A	0.80705	5ZTJ_A	0.79094
						2GEN_A	5GP9_A	0.8069	3PAS_A	0.77982
						2POR_A	3A2S_X	0.80675	6EHE_A	0.7705
						3K1Z_A	2W4M_A	0.80529	ORGI_A	0.90815
						1VJN_A	3BV6_A	0.80471	CNJB_A	0.78746
						3FEU_A	4OCF_A	0.8046	5DCH_A	0.75763
						1TUA_A	4QMF_D	0.80428	LSNA_A	0.82018
						1Z6M_A	3EU3_A	0.80419	3EU3_A	0.79783
						2NQ3_A	5A4X_B	0.80388	GQLD_A	0.79933
						2EBM_A	1UKX_A	0.80223	1UKX_A	0.80079
						2Q0Z_X	6N3Q_D	0.80116	BQIE_A	0.92033
						5HNV_A	5U94_A	0.80115	4EQM_A	0.77906
						1R4V_A	1WWI_A	0.79943	MROI_A	0.79451
						1YHT_A	1C7T_A	0.7983	MJAK_A	0.73614
						1Q0Z_A	6EB3_A	0.79808	MDIE_A	0.85554
						2E8B_A	1H4E_A	0.79788	AIGE_A	0.81205
						1Q0R_A	6EB3_A	0.79782	MDIE_A	0.85462
						2M38_A	3SO6_A	0.79725	3SO6_A	0.79725
						3CHM_A	5L4K_O	0.79675	MGDO_A	0.86622
						3VLA_A	3HD8_A	0.794	PRSB_A	0.84433
						1XKP_C	4G6T_A	0.79253	JGPR_A	0.75572
						2RFR_A	2CHC_A	0.79225	CTMP_A	0.79489
						2HQV_A	5EXV_A	0.79194	5EXV_A	0.79008
						5TE0_A	2BUJ_A	0.79059	QGAD_A	0.82449
						1O50_A	3FV6_A	0.78951	MIOJ_A	0.74441
						3DM8_A	1S5A_A	0.78921	RBKI_A	0.81811
						3KZV_A	1XHL_A	0.78908	GTRN_A	0.77593
						2B0H_A	2HSQ_A	0.78901	4F7G_B	0.76801
						2FQ4_A	2ID3_A	0.78885	2ID3_A	0.78409
						1X4Z_A	5I99_A	0.78845	5FM4_A	0.73259
						2B4W_A	5B0P_A	0.78385	5AY9_A	0.75742
						2IUW_A	4QHO_A	0.78328	AFMI_A	0.85564
						5VOG_A	4TRB_A	0.783	4ZFN_A	0.7511
						1NYO_A	1O70_A	0.78249	KGAT_A	0.74835
						1GMI_A	1DJW_A	0.7824	EDIO_A	0.77542
						1RFE_A	6RK0_A	0.78177	HQSK_A	0.74696
						2OH3_A	1JGC_A	0.78056	MABT_A	0.76398
						1KV9_A	5XM3_A	0.78049	4CVB_A	0.76084
						1ZHV_A	5GV2_C	0.77993	5GV2_C	0.76647
						2HBO_A	4GAH_A	0.77918	POFC_A	0.81143
						2NAN_A	5EW6_A	0.77789	6A7T_A	0.74927
						1JY1_A	3SQ7_A	0.77691	BTJP_A	0.85912
						5EKZ_A	4F3Q_A	0.77668	KIAB_A	0.69511
						1F1E_A	5VEY_A	0.77604	6A7U_A	0.66949
						2HCF_A	4UAT_A	0.77432	OLFN_A	0.73968
						2LF2_A	1XUV_A	0.77419	LHND_A	0.7284
						2YZQ_A	3LFZ_A	0.77055	4CFE_E	0.70488
						2LST_A	3F9U_A	0.77018	ERHJ_A	0.77624
						1X5E_A	2B5E_A	0.76961	3WGE_A	0.73007
						2EO4_A	3ANO_A	0.76956	3O0M_A	0.80977
						1W66_A	2ARS_A	0.7695	QIOS_A	0.86279
						2CRM_A	4M4P_A	0.76851	2CRZ_A	0.74863
						1F5X_A	1X86_A	0.7675	1KI1_B	0.75446
						1HZ4_A	5A31_O	0.76532	PJEM_A	0.83696
						1KB0_A	1LRW_A	0.76481	4CVB_A	0.75325
						2AZW_A	5LF8_A	0.76481	HQER_A	0.72471
						1JYH_A	5KAX_A	0.76469	BKGF_A	0.82435
						1JHJ_A	1K3I_A	0.76461	1GQP_A	0.85345
						2DAX_A	2DAW_A	0.76416	2DAW_A	0.76217
						1QRL_A	3R3R_A	0.76306	6SC4_A	0.73992
						1RMG_A	3JUR_A	0.76272	CKFH_A	0.77314
						2IMR_A	4M51_A	0.76252	LIOC_A	0.70114
						2KUC_A	3F9U_A	0.76248	3F9U_A	0.75249
						1J5U_A	5YZJ_A	0.76211	CDNO_A	0.72112
						1OE4_A	5H0J_A	0.76198	5H0K_A	0.75921
						2F4P_A	3HT1_A	0.76176	3HT1_A	0.75618
						3ZYK_A	5OO7_A	0.7613	5AHV_F	0.74943
						1UJT_A	5E53_A	0.76089	2IBG_A	0.74193
						3JUI_A	1PAQ_A	0.75883	NLBA_A	0.79783
						4ATY_A	2HI1_A	0.7582	BHMA_A	0.72414
						1WIS_A	5I99_A	0.75781	5FM4_A	0.67379
						1XKP_B	3KXY_A	0.75735	JGPR_A	0.75821
						2DAW_A	2DAX_A	0.75549	3FM3_A	0.3709
						1PG6_A	1YOX_A	0.75478	1YOX_A	0.7476
						1UKX_A	2DMF_A	0.75442	2YZ0_A	0.73519
						2EXN_A	6FW2_A	0.75404	OQFT_A	0.7726
						1UEN_A	2JLL_A	0.75324	4N5U_A	0.74545
						2FK9_A	1DJW_A	0.75258	EDIO_A	0.77297
						1WFJ_A	2DMH_A	0.75154	PDOI_A	0.74015
						2V7F_A	6AZ1_X	0.75138	EQMJ_A	0.75198
						2I9I_A	3BGH_A	0.75055	3BGH_A	0.75055
						2FBQ_A	5FGL_A	0.75052	5FHP_A	0.74454
						2CW9_A	2FXT_A	0.7503	2FXT_A	0.74858
						1FVI_A	3W1B_A	0.74848	6IMK_A	0.60106
						1WFM_A	3HN8_A	0.74831	4LCV_A	0.69749
						1TWU_A	5D7Z_A	0.74822	QTCB_A	0.80385
						1TVC_A	1TLL_A	0.74764	JGML_A	0.72996
						1PZS_A	5IN2_A	0.7473	1XTM_B	0.73576
						1JUV_A	2BLA_A	0.74686	MJEB_A	0.72973
						1RWR_A	4RM6_A	0.7463	4W8S_A	0.70857
						2M72_A	3DRN_A	0.74624	1ST9_A	0.68916
						1O4W_A	5YZ4_A	0.74599	2HWX_A	0.7159
						1NYA_A	2F8P_A	0.74468	HLFR_A	0.68957
						1V61_A	1LB1_A	0.74398	4MT6_A	0.65163
						2LSN_A	3V1O_A	0.74085	PMAR_A	0.74715
						1NIG_A	3GAI_A	0.73918	MPLA_A	0.53235
						2AXO_A	5Y1A_A	0.73852	INBP_A	0.80057
						3EJV_A	6P7L_A	0.73828	REOJ_A	0.67115
						1ZU2_A	5E76_A	0.73639	MKNO_A	0.69872
						1ZD0_A	3ENP_A	0.73617	CBSO_A	0.67697
						2NXF_A	2XMO_A	0.73592	2XMO_A	0.73445
						2DBJ_A	5E55_A	0.73569	4N5U_A	0.69636
						2CXH_A	1W94_A	0.73389	MSPE_A	0.74435
						1H0A_A	5CMW_A	0.73293	CHEL_A	0.71945
						2NN5_A	2LUZ_A	0.7329	HQKC_A	0.77536
						1U00_A	5E85_A	0.73128	AISO_A	0.48733
						1YX0_A	1TIQ_A	0.72913	BINO_A	0.73918
						1MGT_A	4WXC_A	0.72795	MSRK_A	0.80814
						1X51_A	5R50_A	0.72768	PHJS_A	0.65235
						2CR9_A	6F1K_A	0.72622	6F1K_A	0.72316
						1YT3_A	3CYM_A	0.7259	NOIP_A	0.72026
						1J1T_A	4BE3_A	0.7249	2ZAB_A	0.65108
						3CU3_A	4I4K_A	0.72423	HCPL_A	0.73237
						1EQ1_A	1LS4_A	0.72409	GBMS_A	0.46007
						1WGV_A	3QOR_A	0.7239	MDKS_A	0.71837
						1H6H_A	2V6V_A	0.72345	2V6V_A	0.72392
						1V5P_A	2Y7B_A	0.72298	1V5U_A	0.64396
						1WF6_A	5U6K_A	0.72278	5U6K_A	0.67315
						2CVE_A	6Q2D_C	0.72258	KRIP_A	0.80835
						1XDN_A	1S68_A	0.72081	2HVQ_A	0.72153
						1BXD_A	5IDM_A	0.71976	4GCZ_A	0.68634
						2FL4_A	3OWC_A	0.71943	LEBC_A	0.70611
						1C17_M	4UOS_A	0.71901	HFJQ_A	0.44476
						1V3F_A	1UHW_A	0.71811	1UHW_A	0.71811
						1WGP_A	2QVS_B	0.71783	DGPT_A	0.60404
						2O8P_A	5WFU_A	0.71766	NROI_A	0.66387
						1CFB_A	5E4S_A	0.71554	5E7L_A	0.52866
						1SFS_A	4PMN_A	0.7155	EMKO_A	0.75686
						1WIN_A	3BK6_A	0.71536	6BP7_A	0.68687
						2CPR_A	4NLB_A	0.71323	4NLB_A	0.69396
						1UAP_A	4A5W_A	0.71293	JHMT_A	0.68694
						1WK1_A	3P7F_A	0.71286	NHIM_A	0.68294
						1WJR_A	3F70_A	0.71248	6NFX_A	0.68238
						1WM5_A	4JHR_A	0.71166	4JHR_A	0.65768
						2HI6_A	1B0M_A	0.71069	PNAI_A	0.84763
						1U89_A	2JSW_A	0.71034	6FUY_A	0.51235
						1GXY_A	6K93_A	0.70841	3U0J_B	0.68206
						2CRY_A	3B5H_A	0.70799	ACEH_A	0.68298
						1XOY_A	6R15_A	0.70756	MKGL_A	0.67708
						1V88_A	2R0D_A	0.70672	1U2B_A	0.69621
						1WH1_A	2DB5_A	0.70648	4H11_A	0.61414
						1N67_A	4JDZ_B	0.70597	4F27_A	0.61916
						2YRB_A	6EWP_A	0.70418	6EI6_A	0.67631
						2OU6_A	5COM_A	0.70331	3CEX_A	0.64696
						1K3K_A	1TY4_A	0.70281	6B4U_A	0.62914
						1G7E_A	5XF7_A	0.70276	IJEQ_A	0.71039
						1PJZ_A	2BZG_A	0.70253	MHKJ_A	0.69093
						1JCU_A	1K7J_A	0.70217	LEBM_A	0.68314
						1P90_A	2WFB_A	0.70211	MPCN_A	0.70782
						2DJ0_A	5AYK_A	0.7008	NCLM_A	0.67284

## Sheet: lomets3 hhsearch
PAthreader		LOMETS3		HHsearch
Target	TM-score	Target	TM-score	Target	TM-score
1A7M_A	0.71654	1A7M_A	0.68339	1A7M_A	0.63049
1A8L_A	0.90189	1A8L_A	0.83204	1A8L_A	0.40171
1AMX_A	0.85155	1AMX_A	0.85237	1AMX_A	0.77752
1AT0_A	0.85312	1AT0_A	0.83689	1AT0_A	0.78281
1ATG_A	0.9216	1ATG_A	0.87535	1ATG_A	0.8752
1B25_A	0.89658	1B25_A	0.64736	1B25_A	0.764
1BHE_A	0.88056	1BHE_A	0.8357	1BHE_A	0.80169
1BXD_A	0.68634	1BXD_A	0.68977	1BXD_A	0.52033
1BY1_A	0.62452	1BY1_A	0.61635	1BY1_A	0.61266
1C17_M	0.44476	1C17_M	0.4681	1C17_M	0.37209
1C1K_A	0.29063	1C1K_A	0.30317	1C1K_A	0.18535
1CFB_A	0.52866	1CFB_A	0.52366	1CFB_A	0.45399
1CLC_A	0.91984	1CLC_A	0.84123	1CLC_A	0.675
1COJ_A	0.88123	1COJ_A	0.86315	1COJ_A	0.84655
1D4B_A	0.46134	1D4B_A	0.44651	1D4B_A	0.45775
1D7Q_A	0.53423	1D7Q_A	0.53423	1D7Q_A	0.55396
1DUS_A	0.8546	1DUS_A	0.84675	1TUH_A	0.82872
1DXY_A	0.87829	1DXY_A	0.781	1DXY_A	0.78136
1EB6_A	0.80215	1EB6_A	0.79564	1EB6_A	0.78609
1EI5_A	0.65374	1EI5_A	0.59332	1EI5_A	0.58529
1EQ1_A	0.46007	1EQ1_A	0.53762	1EQ1_A	0.73504
1F0I_A	0.66816	1F0I_A	0.64803	1F0I_A	0.61973
1F1E_A	0.66949	1F1E_A	0.71645	1F1E_A	0.68937
1F1U_A	0.84248	1F1U_A	0.84489	1F1U_A	0.8003
1F5X_A	0.75446	1F5X_A	0.75328	1F5X_A	0.72604
1FNF_A	0.56319	1FNF_A	0.47463	1FNF_A	0.4754
1FVI_A	0.60106	1FVI_A	0.58327	1FVI_A	0.59499
1G7E_A	0.71039	1G7E_A	0.69409	1G7E_A	0.64737
1GAK_A	0.6802	1GAK_A	0.47024	1GAK_A	0.68605
1GMI_A	0.77542	1GMI_A	0.77306	1GMI_A	0.71715
1GPJ_A	0.57157	1GPJ_A	0.30427	1GPJ_A	0.56955
1GR0_A	0.80265	1GR0_A	0.75845	1GR0_A	0.83371
1GUI_A	0.8253	1GUI_A	0.8163	1GUI_A	0.81319
1GXE_A	0.60587	1GXE_A	0.58258	1GXE_A	0.56345
1GXR_A	0.81864	1GXR_A	0.72856	1GXR_A	0.67907
1GXY_A	0.68206	1GXY_A	0.58952	1GXY_A	0.58531
1H0A_A	0.71945	1H0A_A	0.70507	1H0A_A	0.71218
1H6H_A	0.72392	1H6H_A	0.7099	1H6H_A	0.68152
1H6W_A	0.22859	1H6W_A	0.27874	1H6W_A	0.15182
1HZ4_A	0.83696	1HZ4_A	0.54948	1HZ4_A	0.55194
1HZM_A	0.43896	1HZM_A	0.41104	1HZM_A	0.42095
1I9Y_A	0.79194	1I9Y_A	0.79644	1I9Y_A	0.717
1IB8_A	0.45804	1IB8_A	0.45243	1IB8_A	0.44529
1IQQ_A	0.8358	1IQQ_A	0.81082	1IQQ_A	0.79434
1ITX_A	0.81278	1ITX_A	0.79974	1ITX_A	0.84869
1IUF_A	0.24934	1IUF_A	0.41384	1IUF_A	0.38015
1IVZ_A	0.74028	1IVZ_A	0.65438	1IVZ_A	0.6563
1IXL_A	0.86974	1IXL_A	0.83465	1IXL_A	0.80579
1IZM_A	0.8446	1IZM_A	0.83256	1IZM_A	0.83409
1J1I_A	0.91119	1J1I_A	0.90544	1J1I_A	0.79102
1J1T_A	0.65108	1J1T_A	0.65324	1J1T_A	0.53007
1J5U_A	0.72112	1J5U_A	0.69217	1J5U_A	0.68839
1J7X_A	0.78798	1J7X_A	0.55422	1J7X_A	0.54897
1JB7_A	0.24161	1JB7_A	0.37406	1JB7_A	0.36112
1JCU_A	0.68314	1JCU_A	0.66829	1JCU_A	0.66483
1JFL_A	0.88911	1JFL_A	0.88893	1JFL_A	0.86323
1JHJ_A	0.85345	1JHJ_A	0.64353	1JHJ_A	0.65024
1JOV_A	0.89755	1JOV_A	0.77657	1JOV_A	0.79857
1JUV_A	0.72973	1JUV_A	0.70283	1JUV_A	0.62763
1JVR_A	0.2631	1JVR_A	0.23513	1JVR_A	0.19059
1JW3_A	0.82393	1JW3_A	0.6423	1JW3_A	0.62366
1JY1_A	0.85912	1JY1_A	0.76111	1JY1_A	0.74818
1JYH_A	0.82435	1JYH_A	0.73944	1JYH_A	0.72226
1K3K_A	0.62914	1K3K_A	0.62326	1K3K_A	0.63977
1K4N_A	0.79848	1K4N_A	0.61001	1K4N_A	0.4521
1KB0_A	0.75325	1KB0_A	0.14478	2AZW_A	0.66852
1KEA_A	0.88296	1KEA_A	0.85674	1KEA_A	0.85936
1KFW_A	0.80965	1KFW_A	0.77352	1KFW_A	0.79466
1KHI_A	0.61043	1KHI_A	0.55871	1KHI_A	0.58239
1KNB_A	0.86212	1KNB_A	0.77926	1KNB_A	0.84179
1KV7_A	0.86268	1KV7_A	0.86956	1KV7_A	0.86717
1KV9_A	0.76084	1KV9_A	0.14759	1KV9_A	0.156
1LBU_A	0.29469	1LBU_A	0.35694	1LBU_A	0.30925
1LFW_A	0.83299	1LFW_A	0.61713	1LFW_A	0.67652
1LMI_A	0.66551	1LMI_A	0.65846	1LMI_A	0.58919
1LML_A	0.72671	1LML_A	0.38616	1LML_A	0.10855
1LR0_A	0.58366	1LR0_A	0.66454	1LR0_A	0.66194
1LSH_B	0.36198	1LSH_B	0.34806	1LSH_B	0.1019
1MDC_A	0.89487	1MDC_A	0.90066	1MDC_A	0.82143
1MGT_A	0.80814	1MGT_A	0.78166	1MGT_A	0.73943
1MKE_A	0.62565	1MKE_A	0.58945	1MKE_A	0.52326
1MKY_A	0.34888	1MKY_A	0.34663	1MKY_A	0.31585
1MLA_A	0.93729	1MLA_A	0.88758	1MLA_A	0.80781
1N3K_A	0.56417	1N3K_A	0.57672	1N3K_A	0.58412
1N67_A	0.61916	1N67_A	0.66007	1N67_A	0.64094
1N93_X	0.2555	1N93_X	0.29591	1N93_X	0.30028
1NAR_A	0.86114	1NAR_A	0.73744	1NAR_A	0.69654
1NG6_A	0.84886	1NG6_A	0.46608	1NG6_A	0.36799
1NIG_A	0.53235	1NIG_A	0.636	1NIG_A	0.66312
1NM2_A	0.90924	1NM2_A	0.91799	1NM2_A	0.80233
1NOX_A	0.89096	1NOX_A	0.85636	1NOX_A	0.8041
1NR3_A	0.31244	1NR3_A	0.23735	1NR3_A	0.20219
1NRI_A	0.78985	1NRI_A	0.76436	1NRI_A	0.73929
1NRJ_A	0.60095	1NRJ_A	0.63193	1NRJ_A	0.6279
1NRJ_B	0.85242	1NRJ_B	0.66174	1NRJ_B	0.25344
1NXI_A	0.72432	1NXI_A	0.58797	1NXI_A	0.23607
1NYA_A	0.68957	1NYA_A	0.68625	1NYA_A	0.62727
1NYO_A	0.74835	1NYO_A	0.71872	1NYO_A	0.76431
1O1Y_A	0.88254	1O1Y_A	0.87128	1O1Y_A	0.84604
1O22_A	0.32756	1O22_A	0.24901	1O22_A	0.11643
1O4W_A	0.7159	1O4W_A	0.71035	1O4W_A	0.35808
1O50_A	0.74441	1O50_A	0.75838	1O50_A	0.75275
1O9S_A	0.45301	1O9S_A	0.44806	1O9S_A	0.42003
1OE4_A	0.75921	1OE4_A	0.76154	1OE4_A	0.75385
1OFC_X	0.30742	1OFC_X	0.32394	1OFC_X	0.34944
1OGQ_A	0.87031	1OGQ_A	0.85037	1OGQ_A	0.83212
1ONW_A	0.8094	1ONW_A	0.76753	1ONW_A	0.73868
1OP4_A	0.49869	1OP4_A	0.47939	1OP4_A	0.4025
1OW1_A	0.38385	1OW1_A	0.57458	1OW1_A	0.56523
1OXJ_A	0.47726	1OXJ_A	0.4293	1OXJ_A	0.31781
1OZ9_A	0.89768	1OZ9_A	0.56188	1OZ9_A	0.24278
1P90_A	0.70782	1P90_A	0.70194	1P90_A	0.67633
1P9H_A	0.69791	1P9H_A	0.61462	1P9H_A	0.37742
1PBJ_A	0.80162	1PBJ_A	0.73827	1PBJ_A	0.77618
1PBU_A	0.49828	1PBU_A	0.52141	1PBU_A	0.12401
1PG6_A	0.7476	1PG6_A	0.75927	1PG6_A	0.74958
1PGV_A	0.8935	1PGV_A	0.88851	1PGV_A	0.88081
1PII_A	0.55437	1PII_A	0.54486	1PII_A	0.50879
1PJZ_A	0.69093	1PJZ_A	0.64754	1PJZ_A	0.62469
1POC_A	0.44721	1POC_A	0.48753	1POC_A	0.34196
1PP1_X	0.61662	1PP1_X	0.29368	1PP1_X	0.345
1PQ4_A	0.92455	1PQ4_A	0.93066	1PQ4_A	0.83909
1PSW_A	0.83429	1PSW_A	0.80822	1PSW_A	0.80955
1PSY_A	0.46455	1PSY_A	0.47069	1PSY_A	0.48061
1PV5_A	0.88129	1PV5_A	0.40467	1PV5_A	0.2069
1PZS_A	0.73576	1PZS_A	0.73228	1PZS_A	0.767
1Q0R_A	0.85462	1Q0R_A	0.78633	1Q0R_A	0.70988
1Q0Z_A	0.85554	1Q0Z_A	0.78673	1Q0Z_A	0.71001
1Q2Y_A	0.86549	1Q2Y_A	0.7815	1Q2Y_A	0.77379
1Q59_A	0.56381	1Q59_A	0.53452	1Q59_A	0.45605
1Q5Z_A	0.34884	1Q5Z_A	0.44743	1Q5Z_A	0.23881
1Q8K_A	0.58617	1Q8K_A	0.49882	1Q8K_A	0.47539
1QNF_A	0.89548	1QNF_A	0.88064	1QNF_A	0.9179
1QRL_A	0.73992	1QRL_A	0.75903	1QRL_A	0.59671
1QWY_A	0.49864	1QWY_A	0.50627	1QWY_A	0.47235
1QZ9_A	0.93525	1QZ9_A	0.90093	1QZ9_A	0.89561
1R0U_A	0.782	1R0U_A	0.57871	1R0U_A	0.15212
1R3D_A	0.88059	1R3D_A	0.86322	1R3D_A	0.75789
1R4V_A	0.79451	1R4V_A	0.78481	1R4V_A	0.78856
1R5S_A	0.18379	1R5S_A	0.2062	1R5S_A	0.31761
1R62_A	0.78221	1R62_A	0.77412	1R62_A	0.73404
1R6V_A	0.48419	1R6V_A	0.45493	1R6V_A	0.358
1RFE_A	0.74696	1RFE_A	0.75716	1RFE_A	0.71989
1RI6_A	0.92983	1RI6_A	0.92454	1RI6_A	0.876
1RLJ_A	0.84611	1RLJ_A	0.709	1RLJ_A	0.25537
1RMG_A	0.77314	1RMG_A	0.72949	1RMG_A	0.73353
1RU4_A	0.70928	1RU4_A	0.70799	1RU4_A	0.63037
1RUT_X	0.50598	1RUT_X	0.35791	1RUT_X	0.45871
1RWR_A	0.70857	1RWR_A	0.7147	1RWR_A	0.64435
1RZ3_A	0.83653	1RZ3_A	0.77299	1RZ3_A	0.59381
1S2X_A	0.31557	1S2X_A	0.42376	1S2X_A	0.17022
1S68_A	0.80432	1S68_A	0.80283	1S68_A	0.78873
1S7I_A	0.8077	1S7I_A	0.58672	1S7I_A	0.56551
1SFS_A	0.75686	1SFS_A	0.71095	1SFS_A	0.67843
1SGO_A	0.66756	1SGO_A	0.43813	1SGO_A	0.30007
1SQH_A	0.84774	1SQH_A	0.67652	1SQH_A	0.43946
1SR8_A	0.59233	1SR8_A	0.40166	1SR8_A	0.08764
1SUM_B	0.89464	1SUM_B	0.88982	1SUM_B	0.8726
1SUR_A	0.85083	1SUR_A	0.79575	1SUR_A	0.83004
1SUU_A	0.79094	1SUU_A	0.80396	1SUU_A	0.75749
1T17_A	0.75916	1T17_A	0.75249	1T17_A	0.74002
1T1E_A	0.83736	1T1E_A	0.61847	1T1E_A	0.84009
1T3K_A	0.53696	1T3K_A	0.56923	1T3K_A	0.539
1T9H_A	0.81583	1T9H_A	0.64089	1T9H_A	0.23139
1TM9_A	0.35839	1TM9_A	0.43898	1TM9_A	0.16534
1TN3_A	0.83253	1TN3_A	0.8245	1TN3_A	0.79372
1TP6_A	0.90332	1TP6_A	0.77235	1TP6_A	0.73494
1TQZ_A	0.53194	1TQZ_A	0.5062	1TQZ_A	0.49807
1TTE_A	0.56777	1TTE_A	0.58482	1TTE_A	0.0504
1TU9_A	0.82501	1TU9_A	0.83518	1TU9_A	0.46139
1TUA_A	0.82018	1TUA_A	0.78164	1TUA_A	0.30524
1TUH_A	0.88212	1TUH_A	0.78651	1DUS_A	0.75303
1TVC_A	0.72996	1TVC_A	0.70729	1TVC_A	0.72784
1TVI_A	0.66916	1TVI_A	0.65146	1TVI_A	0.59099
1TWU_A	0.80385	1TWU_A	0.72971	1TWU_A	0.34381
1U00_A	0.48733	1U00_A	0.38081	1U00_A	0.43866
1U02_A	0.82678	1U02_A	0.79261	1U02_A	0.80765
1U3B_A	0.59489	1U3B_A	0.41352	1U3B_A	0.56368
1U7H_A	0.92688	1U7H_A	0.88651	1U7H_A	0.90911
1U89_A	0.51235	1U89_A	0.69342	1U89_A	0.53903
1UAP_A	0.68694	1UAP_A	0.67007	1UAP_A	0.24389
1UAS_A	0.91186	1UAS_A	0.91118	1UAS_A	0.88799
1UEK_A	0.75582	1UEK_A	0.75351	1UEK_A	0.69853
1UEN_A	0.74545	1UEN_A	0.6818	1UEN_A	0.64353
1UG7_A	0.59376	1UG7_A	0.61437	1UG7_A	0.57061
1UGJ_A	0.69527	1UGJ_A	0.69296	1UGJ_A	0.498
1UJT_A	0.74193	1UJT_A	0.72497	1UJT_A	0.60267
1UKF_A	0.64806	1UKF_A	0.64833	1UKF_A	0.21685
1UKX_A	0.73519	1UKX_A	0.73518	1UKX_A	0.8086
1URK_A	0.47431	1URK_A	0.46349	1URK_A	0.48276
1UX6_A	0.39495	1UX6_A	0.38702	1UX6_A	0.65928
1UXO_A	0.89304	1UXO_A	0.79521	1UXO_A	0.83204
1V3F_A	0.71811	1V3F_A	0.60388	1V3F_A	0.61987
1V4A_A	0.88475	1V4A_A	0.82986	1V4A_A	0.81554
1V5M_A	0.63958	1V5M_A	0.67862	1V5M_A	0.71094
1V5P_A	0.64396	1V5P_A	0.68187	1V5P_A	0.68869
1V61_A	0.65163	1V61_A	0.70891	1V61_A	0.70402
1V88_A	0.69621	1V88_A	0.68349	1V88_A	0.68901
1V95_A	0.66428	1V95_A	0.66346	1V95_A	0.63411
1VHN_A	0.8903	1VHN_A	0.80779	1VHN_A	0.84157
1VJN_A	0.78746	1VJN_A	0.77827	1VJN_A	0.63453
1VK4_A	0.80752	1VK4_A	0.77719	1VK4_A	0.76471
1VKC_A	0.7666	1VKC_A	0.73725	1VKC_A	0.7249
1VKW_A	0.81175	1VKW_A	0.64747	1VKW_A	0.47667
1VPB_A	0.94564	1VPB_A	0.93456	1VPB_A	0.92396
1VPK_A	0.93242	1VPK_A	0.90922	1VPK_A	0.89834
1VPR_A	0.21012	1VPR_A	0.20048	1VPR_A	0.25744
1VR8_A	0.5628	1VR8_A	0.55124	1VR8_A	0.31141
1VRM_A	0.89738	1VRM_A	0.811	1VRM_A	0.83634
1W0H_A	0.85154	1W0H_A	0.77093	1W0H_A	0.70266
1W4T_A	0.87827	1W4T_A	0.85759	1W4T_A	0.84493
1W66_A	0.86279	1W66_A	0.76804	1W66_A	0.66643
1W99_A	0.82622	1W99_A	0.83201	1W99_A	0.8339
1WC2_A	0.64195	1WC2_A	0.62733	1WC2_A	0.65504
1WD5_A	0.55134	1WD5_A	0.59561	1WD5_A	0.5378
1WDE_A	0.79549	1WDE_A	0.78864	1WDE_A	0.78154
1WEL_A	0.64517	1WEL_A	0.59551	1WEL_A	0.64633
1WF6_A	0.67315	1WF6_A	0.6023	1WF6_A	0.50786
1WFG_A	0.59413	1WFG_A	0.59523	1WFG_A	0.47535
1WFJ_A	0.74015	1WFJ_A	0.73944	1WFJ_A	0.68136
1WFM_A	0.69749	1WFM_A	0.70419	1WFM_A	0.70679
1WFT_A	0.5962	1WFT_A	0.57952	1WFT_A	0.5839
1WFU_A	0.59506	1WFU_A	0.62848	1WFU_A	0.56931
1WG7_A	0.61922	1WG7_A	0.60613	1WG7_A	0.71307
1WGO_A	0.57725	1WGO_A	0.58163	3K69_A	0.65947
1WGP_A	0.60404	1WGP_A	0.66608	1WGP_A	0.69276
1WGS_A	0.19833	1WGS_A	0.39933	1WGS_A	0.40403
1WGV_A	0.71837	1WGV_A	0.62649	1WGV_A	0.64947
1WH0_A	0.55833	1WH0_A	0.59284	1WH0_A	0.62255
1WH1_A	0.61414	1WH1_A	0.61716	1WH1_A	0.62015
1WHN_A	0.66459	1WHN_A	0.50884	1WHN_A	0.52678
1WHR_A	0.55213	1WHR_A	0.54669	1WHR_A	0.50256
1WI1_A	0.63197	1WI1_A	0.60497	1WI1_A	0.6941
1WIC_A	0.65187	1WIC_A	0.62601	1WIC_A	0.78075
1WIN_A	0.68687	1WIN_A	0.70448	1WIN_A	0.70846
1WIR_A	0.34405	1WIR_A	0.44008	1WIR_A	0.29203
1WIS_A	0.67379	1WIS_A	0.67226	1WIS_A	0.6278
1WIX_A	0.30569	1WIX_A	0.68623	1WIX_A	0.68658
1WJ5_A	0.41527	1WJ5_A	0.55544	1WJ5_A	0.365
1WJJ_A	0.63349	1WJJ_A	0.57258	1WJJ_A	0.20487
1WJR_A	0.68238	1WJR_A	0.6273	1WJR_A	0.7072
1WK0_A	0.60155	1WK0_A	0.61018	1WK0_A	0.57326
1WK1_A	0.68294	1WK1_A	0.67247	1WK1_A	0.6988
1WKR_A	0.84023	1WKR_A	0.85095	1WKR_A	0.80624
1WKY_A	0.63596	1WKY_A	0.63365	1WKY_A	0.55149
1WLJ_A	0.83255	1WLJ_A	0.73526	1WLJ_A	0.7655
1WM5_A	0.65768	1WM5_A	0.65475	1WM5_A	0.56113
1WP5_A	0.80574	1WP5_A	0.80565	1WP5_A	0.8059
1WPI_A	0.49814	1WPI_A	0.49293	1WPI_A	0.479
1WZA_A	0.89611	1WZA_A	0.82851	1WZA_A	0.852
1X1F_A	0.57292	1X1F_A	0.53981	1X1F_A	0.53833
1X4Z_A	0.73259	1X4Z_A	0.71343	1X4Z_A	0.66772
1X51_A	0.65235	1X51_A	0.70393	1X51_A	0.69976
1X53_A	0.83359	1X53_A	0.82059	1X53_A	0.79408
1X5E_A	0.73007	1X5E_A	0.74262	1X5E_A	0.72229
1X5I_A	0.65079	1X5I_A	0.63114	1X5I_A	0.56417
1XDN_A	0.72153	1XDN_A	0.71433	1XDN_A	0.71598
1XFK_A	0.80144	1XFK_A	0.81117	1XFK_A	0.80042
1XJV_A	0.52521	1XJV_A	0.42237	1XJV_A	0.478
1XKP_B	0.75821	1XKP_B	0.75428	1XKP_B	0.60596
1XKP_C	0.75572	1XKP_C	0.74209	1XKP_C	0.72521
1XO8_A	0.60556	1XO8_A	0.54065	1XO8_A	0.56211
1XOV_A	0.49708	1XOV_A	0.49166	1XOV_A	0.48277
1XOY_A	0.67708	1XOY_A	0.70191	1XOY_A	0.55891
1XPN_A	0.43062	1XPN_A	0.46901	1XPN_A	0.29051
1Y0K_A	0.34729	1Y0K_A	0.52107	1Y0K_A	0.15986
1Y6I_A	0.33992	1Y6I_A	0.59474	1Y6I_A	0.22385
1Y88_A	0.44859	1Y88_A	0.52648	1Y88_A	0.50686
1Y8A_A	0.49631	1Y8A_A	0.57514	1Y8A_A	0.54166
1Y9Q_A	0.81474	1Y9Q_A	0.51797	1Y9Q_A	0.43576
1YB3_A	0.6014	1YB3_A	0.60003	1YB3_A	0.16241
1YB5_A	0.89239	1YB5_A	0.87049	1YB5_A	0.85622
1YC9_A	0.89601	1YC9_A	0.85271	1YC9_A	0.91275
1YDU_A	0.43764	1YDU_A	0.2745	1YDU_A	0.13777
1YHT_A	0.73614	1YHT_A	0.77821	1YHT_A	0.75396
1YLE_A	0.35648	1YLE_A	0.45602	1YLE_A	0.37052
1YT3_A	0.72026	1YT3_A	0.72365	1YT3_A	0.71393
1YT8_A	0.28508	1YT8_A	0.37061	1YT8_A	0.63048
1YUA_A	0.3773	1YUA_A	0.36872	1YUA_A	0.31486
1YX0_A	0.73918	1YX0_A	0.70566	1YX0_A	0.70882
1YZF_A	0.83696	1YZF_A	0.82045	1YZF_A	0.74442
1Z67_A	0.39783	1Z67_A	0.49927	1Z67_A	0.42354
1Z6M_A	0.79783	1Z6M_A	0.79486	1Z6M_A	0.72191
1Z6N_A	0.79541	1Z6N_A	0.40952	1Z6N_A	0.37526
1ZA0_A	0.81482	1ZA0_A	0.79557	1ZA0_A	0.80201
1ZD0_A	0.67697	1ZD0_A	0.7044	1ZD0_A	0.61762
1ZHV_A	0.76647	1ZHV_A	0.6922	1ZHV_A	0.71516
1ZN6_A	0.84625	1ZN6_A	0.8282	1ZN6_A	0.81136
1ZRR_A	0.64164	1ZRR_A	0.60486	1ZRR_A	0.60085
1ZSW_A	0.8464	1ZSW_A	0.64963	1ZSW_A	0.83444
1ZU1_A	0.29639	1ZU1_A	0.25908	1ZU1_A	0.22741
1ZU2_A	0.69872	1ZU2_A	0.68875	1ZU2_A	0.61088
2A2P_A	0.5534	2A2P_A	0.46633	2A2P_A	0.61093
2A4H_A	0.54203	2A4H_A	0.53185	2A4H_A	0.56226
2ADZ_A	0.45992	2ADZ_A	0.45216	2ADZ_A	0.25408
2AJ6_A	0.76013	2AJ6_A	0.73443	2AJ6_A	0.67926
2AMH_A	0.87912	2AMH_A	0.80043	2AMH_A	0.8288
2AP3_A	0.60362	2AP3_A	0.56538	2AP3_A	0.33882
2ATZ_A	0.64485	2ATZ_A	0.57998	2ATZ_A	0.66604
2AXL_A	0.62116	2AXL_A	0.61993	2AXL_A	0.57293
2AXO_A	0.80057	2AXO_A	0.67693	2AXO_A	0.67611
2AZW_A	0.72471	2AZW_A	0.73352	1KB0_A	0.675
2B06_A	0.7985	2B06_A	0.6761	2B06_A	0.67632
2B0A_A	0.87088	2B0A_A	0.8346	2B0A_A	0.80253
2B0H_A	0.76801	2B0H_A	0.77826	2B0H_A	0.81618
2B3W_A	0.80491	2B3W_A	0.16264	2B3W_A	0.14836
2B4W_A	0.75742	2B4W_A	0.72786	2B4W_A	0.72006
2BI0_A	0.8663	2BI0_A	0.85613	2BI0_A	0.84698
2BW3_A	0.66669	2BW3_A	0.19824	2BW3_A	0.08466
2CB0_A	0.91105	2CB0_A	0.87442	2CB0_A	0.88944
2CJ4_A	0.90789	2CJ4_A	0.89397	2CJ4_A	0.88613
2CPR_A	0.69396	2CPR_A	0.67214	2CPR_A	0.56881
2CR9_A	0.72316	2CR9_A	0.72581	2CR9_A	0.40522
2CRI_A	0.70079	2CRI_A	0.68375	2CRI_A	0.73703
2CRM_A	0.74863	2CRM_A	0.70626	2CRM_A	0.67419
2CRY_A	0.68298	2CRY_A	0.6629	2CRY_A	0.55966
2CSP_A	0.57958	2CSP_A	0.51144	2CSP_A	0.52598
2CUL_A	0.88772	2CUL_A	0.60188	2CUL_A	0.55371
2CVE_A	0.80835	2CVE_A	0.42263	2CVE_A	0.72071
2CW9_A	0.74858	2CW9_A	0.71393	2CW9_A	0.24584
2CXH_A	0.74435	2CXH_A	0.75688	2CXH_A	0.568
2DAW_A	0.3709	2DAW_A	0.66311	2DAW_A	0.73016
2DAX_A	0.76217	2DAX_A	0.64914	2DAX_A	0.75627
2DBJ_A	0.69636	2DBJ_A	0.67053	2DBJ_A	0.64644
2DJ0_A	0.67284	2DJ0_A	0.66361	2DJ0_A	0.64514
2DLQ_A	0.34186	2DLQ_A	0.29631	2DLQ_A	0.07021
2DLX_A	0.63685	2DLX_A	0.60558	2DLX_A	0.66255
2DMK_A	0.63716	2DMK_A	0.63345	2DMK_A	0.60037
2E7G_A	0.59285	2E7G_A	0.5864	2E7G_A	0.60661
2E8B_A	0.81205	2E8B_A	0.78475	2E8B_A	0.77891
2EBM_A	0.80079	2EBM_A	0.76983	2EBM_A	0.80077
2EI9_A	0.80416	2EI9_A	0.79062	2EI9_A	0.78134
2EO4_A	0.80977	2EO4_A	0.75842	2EO4_A	0.6502
2EO6_A	0.64044	2EO6_A	0.6756	2EO6_A	0.7047
2ESS_A	0.89337	2ESS_A	0.86897	2ESS_A	0.86175
2EXN_A	0.7726	2EXN_A	0.44093	2EXN_A	0.38016
2F4P_A	0.75618	2F4P_A	0.75684	2F4P_A	0.63258
2F5T_X	0.47803	2F5T_X	0.45212	2F5T_X	0.46145
2F9F_A	0.87634	2F9F_A	0.87228	2F9F_A	0.73712
2FBQ_A	0.74454	2FBQ_A	0.74723	2FBQ_A	0.74038
2FCK_A	0.85811	2FCK_A	0.83592	2FCK_A	0.74928
2FD5_A	0.79267	2FD5_A	0.79461	2FD5_A	0.3364
2FDR_A	0.83824	2FDR_A	0.80158	2FDR_A	0.72163
2FJL_A	0.23605	2FJL_A	0.56504	2FJL_A	0.56515
2FK9_A	0.77297	2FK9_A	0.72958	2FK9_A	0.68598
2FL4_A	0.70611	2FL4_A	0.65196	2FL4_A	0.55403
2FQ4_A	0.78409	2FQ4_A	0.78303	2FQ4_A	0.60827
2FSQ_A	0.84483	2FSQ_A	0.57716	2FSQ_A	0.592
2FSR_A	0.85542	2FSR_A	0.75005	2FSR_A	0.75011
2FUP_A	0.63949	2FUP_A	0.51199	2FUP_A	0.46075
2G1U_A	0.82203	2G1U_A	0.84677	2G1U_A	0.78343
2G2C_A	0.88948	2G2C_A	0.8902	2G2C_A	0.87183
2G3A_A	0.6314	2G3A_A	0.84313	2G3A_A	0.62841
2G40_A	0.85133	2G40_A	0.54558	2G40_A	0.15559
2G5G_X	0.59083	2G5G_X	0.55902	2G5G_X	0.48981
2G5X_A	0.83827	2G5X_A	0.80376	2G5X_A	0.76265
2G7S_A	0.8724	2G7S_A	0.88014	2G7S_A	0.8638
2GAU_A	0.89125	2GAU_A	0.49862	2GAU_A	0.86446
2GEN_A	0.77982	2GEN_A	0.80645	2GEN_A	0.79723
2GHS_A	0.93245	2GHS_A	0.89759	2GHS_A	0.89875
2GNO_A	0.64662	2GNO_A	0.49267	2GNO_A	0.48217
2GQB_A	0.33988	2GQB_A	0.32721	2GQB_A	0.19565
2GU3_A	0.81465	2GU3_A	0.52943	2GU3_A	0.48118
2GVI_A	0.621	2GVI_A	0.60305	2GVI_A	0.60788
2HBO_A	0.81143	2HBO_A	0.7162	2HBO_A	0.68001
2HCF_A	0.73968	2HCF_A	0.71439	2HCF_A	0.60902
2HDO_A	0.80356	2HDO_A	0.84119	2HDO_A	0.87022
2HH8_A	0.77452	2HH8_A	0.49111	2HH8_A	0.47436
2HI6_A	0.84763	2HI6_A	0.68897	2HI6_A	0.66305
2HLY_A	0.42682	2HLY_A	0.34903	2HLY_A	0.26794
2HQV_A	0.79008	2HQV_A	0.77693	2HQV_A	0.79382
2HUH_A	0.49764	2HUH_A	0.49112	2HUH_A	0.32069
2HUJ_A	0.78687	2HUJ_A	0.80423	2HUJ_A	0.84495
2HXV_A	0.68152	2HXV_A	0.51169	2HXV_A	0.49603
2I0Z_A	0.858	2I0Z_A	0.82646	2I0Z_A	0.8329
2I5H_A	0.29582	2I5H_A	0.26994	2I5H_A	0.27286
2I9C_A	0.65809	2I9C_A	0.66974	2I9C_A	0.37808
2I9I_A	0.75055	2I9I_A	0.75055	2I9I_A	0.11723
2I9W_A	0.62602	2I9W_A	0.6249	2I9W_A	0.15876
2ICG_A	0.81349	2ICG_A	0.80763	2ICG_A	0.798
2IF1_A	0.5932	2IF1_A	0.54931	2IF1_A	0.5902
2IM9_A	0.69111	2IM9_A	0.64438	2IM9_A	0.67425
2IMR_A	0.70114	2IMR_A	0.74244	2IMR_A	0.67378
2IUW_A	0.85564	2IUW_A	0.69069	2IUW_A	0.66212
2JOE_A	0.64877	2JOE_A	0.65027	2JOE_A	0.70923
2JOZ_A	0.31712	2JOZ_A	0.45463	2JOZ_A	0.52254
2JZH_A	0.90146	2JZH_A	0.84999	2JZH_A	0.83751
2K54_A	0.80046	2K54_A	0.79928	2K54_A	0.75304
2K5G_A	0.68535	2K5G_A	0.59872	2K5G_A	0.62981
2KB2_A	0.66506	2KB2_A	0.66247	2KB2_A	0.66805
2KCQ_A	0.65841	2KCQ_A	0.62871	2KCQ_A	0.75409
2KM4_A	0.87015	2KM4_A	0.80083	2KM4_A	0.6432
2KUC_A	0.75249	2KUC_A	0.73515	2KUC_A	0.764
2L5P_A	0.82916	2L5P_A	0.73031	2L5P_A	0.79204
2LCK_A	0.56213	2LCK_A	0.57171	2LCK_A	0.54519
2LE1_A	0.8121	2LE1_A	0.80499	2LE1_A	0.79855
2LF2_A	0.7284	2LF2_A	0.74147	2LF2_A	0.74423
2LSN_A	0.74715	2LSN_A	0.72545	2LSN_A	0.72341
2LST_A	0.77624	2LST_A	0.739	2LST_A	0.77815
2M38_A	0.79725	2M38_A	0.79725	2M38_A	0.78003
2M72_A	0.68916	2M72_A	0.71722	2M72_A	0.6926
2MOU_A	0.84851	2MOU_A	0.82956	2MOU_A	0.82644
2NAN_A	0.74927	2NAN_A	0.76859	2NAN_A	0.77
2NN5_A	0.77536	2NN5_A	0.71636	2NN5_A	0.81598
2NQ3_A	0.79933	2NQ3_A	0.75126	2NQ3_A	0.71183
2NR7_A	0.56351	2NR7_A	0.62826	2NR7_A	0.54357
2NRK_A	0.85802	2NRK_A	0.58897	2NRK_A	0.86295
2NWH_A	0.88317	2NWH_A	0.78487	2NWH_A	0.79537
2NX2_A	0.61751	2NX2_A	0.62841	2NX2_A	0.61944
2NXF_A	0.73445	2NXF_A	0.70677	2NXF_A	0.66514
2O1B_A	0.92321	2O1B_A	0.92497	2O1B_A	0.88109
2O8P_A	0.66387	2O8P_A	0.64208	2O8P_A	0.66811
2OH3_A	0.76398	2OH3_A	0.76325	2OH3_A	0.71755
2OKM_A	0.87186	2OKM_A	0.87742	2OKM_A	0.88438
2OU6_A	0.64696	2OU6_A	0.69137	2OU6_A	0.60851
2OUT_A	0.29497	2OUT_A	0.36163	2OUT_A	0.30903
2OZG_A	0.88811	2OZG_A	0.87576	2OZG_A	0.85688
2P4O_A	0.83698	2P4O_A	0.81207	2P4O_A	0.74063
2P84_A	0.64962	2P84_A	0.55293	2P84_A	0.55086
2P8T_A	0.48223	2P8T_A	0.50525	2P8T_A	0.11968
2P9B_A	0.83314	2P9B_A	0.83096	2P9B_A	0.78877
2PAG_A	0.79	2PAG_A	0.80596	2PAG_A	0.80115
2PIA_A	0.89691	2PIA_A	0.64003	2PIA_A	0.61198
2PN2_A	0.76214	2PN2_A	0.80537	2PN2_A	0.7094
2POR_A	0.7705	2POR_A	0.79919	2POR_A	0.74644
2PPQ_A	0.82428	2PPQ_A	0.81317	2PPQ_A	0.7059
2PV4_A	0.39173	2PV4_A	0.54827	2PV4_A	0.25961
2Q0Z_X	0.92033	2Q0Z_X	0.8583	2Q0Z_X	0.872
2Q88_A	0.80054	2Q88_A	0.82075	2Q88_A	0.8214
2QCK_A	0.89127	2QCK_A	0.89158	2QCK_A	0.88568
2QHP_A	0.86345	2QHP_A	0.86371	2QHP_A	0.81443
2QQ5_A	0.8668	2QQ5_A	0.85417	2QQ5_A	0.80617
2QR3_A	0.86737	2QR3_A	0.87638	2QR3_A	0.84785
2QVG_A	0.80674	2QVG_A	0.81696	2QVG_A	0.71368
2RBC_A	0.892	2RBC_A	0.85915	2RBC_A	0.87295
2RFR_A	0.79489	2RFR_A	0.78906	2RFR_A	0.63898
2RH3_A	0.38665	2RH3_A	0.4937	2RH3_A	0.30351
2V7F_A	0.75198	2V7F_A	0.75118	2V7F_A	0.75155
2V84_A	0.9187	2V84_A	0.88645	2V84_A	0.85358
2VGX_A	0.85198	2VGX_A	0.78782	2VGX_A	0.5486
2VYO_A	0.8095	2VYO_A	0.84233	2VYO_A	0.77401
2WAG_A	0.85376	2WAG_A	0.82855	2WAG_A	0.83219
2WZ9_A	0.84117	2WZ9_A	0.8141	2WZ9_A	0.76302
2XMZ_A	0.87714	2XMZ_A	0.87558	2XMZ_A	0.80184
2XST_A	0.88654	2XST_A	0.88142	2XST_A	0.75571
2YRB_A	0.67631	2YRB_A	0.66717	2YRB_A	0.63531
2YZQ_A	0.70488	2YZQ_A	0.71532	2YZQ_A	0.6814
2Z51_A	0.34976	2Z51_A	0.38647	2Z51_A	0.38101
3B7C_A	0.85309	3B7C_A	0.83755	3B7C_A	0.77574
3BDI_A	0.88295	3BDI_A	0.88264	3BDI_A	0.82559
3C96_A	0.86925	3C96_A	0.87289	3C96_A	0.81813
3CHM_A	0.86622	3CHM_A	0.79015	3CHM_A	0.79141
3CJN_A	0.70567	3CJN_A	0.77673	3CJN_A	0.7577
3CU3_A	0.73237	3CU3_A	0.69654	3CU3_A	0.68471
3DBX_A	0.86921	3DBX_A	0.83414	3DBX_A	0.85462
3DDJ_A	0.83879	3DDJ_A	0.82815	3DDJ_A	0.82209
3DM8_A	0.81811	3DM8_A	0.77271	3DM8_A	0.73718
3DNP_A	0.80722	3DNP_A	0.83781	3DNP_A	0.71335
3DZ1_A	0.88506	3DZ1_A	0.8856	3DZ1_A	0.89325
3E08_A	0.82617	3E08_A	0.64518	3E08_A	0.6016
3E99_A	0.83613	3E99_A	0.84161	3E99_A	0.83489
3EBT_A	0.86098	3EBT_A	0.83608	3EBT_A	0.81113
3EBY_A	0.84105	3EBY_A	0.7976	3EBY_A	0.77043
3EC6_A	0.86441	3EC6_A	0.82679	3EC6_A	0.77652
3EDN_A	0.85049	3EDN_A	0.77463	3EDN_A	0.77881
3EJV_A	0.67115	3EJV_A	0.67833	3EJV_A	0.68264
3EN8_A	0.74492	3EN8_A	0.74566	3EN8_A	0.81577
3F0H_A	0.94319	3F0H_A	0.94029	3F0H_A	0.92945
3F46_A	0.65074	3F46_A	0.29211	3F46_A	0.4893
3FDB_A	0.93917	3FDB_A	0.91754	3FDB_A	0.91724
3FDH_A	0.79534	3FDH_A	0.806	3FDH_A	0.79512
3FDJ_A	0.86919	3FDJ_A	0.88592	3FDJ_A	0.88464
3FEU_A	0.75763	3FEU_A	0.72987	3FEU_A	0.72356
3FFR_A	0.89689	3FFR_A	0.86997	3FFR_A	0.85748
3G0O_A	0.91378	3G0O_A	0.91229	3G0O_A	0.89674
3G85_A	0.81035	3G85_A	0.87128	3G85_A	0.78995
3G8Z_A	0.88838	3G8Z_A	0.89454	3G8Z_A	0.75828
3GG7_A	0.8836	3GG7_A	0.88852	3GG7_A	0.86745
3H14_A	0.92385	3H14_A	0.91188	3H14_A	0.88063
3HGM_A	0.73648	3HGM_A	0.77021	3HGM_A	0.75103
3HUT_A	0.7418	3HUT_A	0.72626	3HUT_A	0.70376
3HWU_A	0.89397	3HWU_A	0.8762	3HWU_A	0.87065
3II7_A	0.90222	3II7_A	0.90937	3II7_A	0.89239
3IPI_A	0.86234	3IPI_A	0.87976	3IPI_A	0.85982
3JUI_A	0.79783	3JUI_A	0.73463	3JUI_A	0.73201
3JV1_A	0.82742	3JV1_A	0.82686	3JV1_A	0.912
3K1Z_A	0.90815	3K1Z_A	0.78426	3K1Z_A	0.78292
3K69_A	0.7505	3K69_A	0.65104	1WGO_A	0.48515
3KV1_A	0.89831	3KV1_A	0.88329	3KV1_A	0.8571
3KZV_A	0.77593	3KZV_A	0.77512	3KZV_A	0.75159
3L5K_A	0.81662	3L5K_A	0.79273	3L5K_A	0.69546
3LLX_A	0.90349	3LLX_A	0.87579	3LLX_A	0.87881
3M1T_A	0.8256	3M1T_A	0.57643	3M1T_A	0.71802
3M7V_A	0.73901	3M7V_A	0.64083	3M7V_A	0.36101
3MDQ_A	0.86972	3MDQ_A	0.87638	3MDQ_A	0.84313
3MSX_B	0.89653	3MSX_B	0.91133	3MSX_B	0.87245
3MVU_A	0.87641	3MVU_A	0.8778	3MVU_A	0.86324
3NO3_A	0.89588	3NO3_A	0.83995	3NO3_A	0.81635
3NV0_B	0.88434	3NV0_B	0.88021	3NV0_B	0.71736
3NZE_A	0.89986	3NZE_A	0.88874	3NZE_A	0.85307
3PIW_A	0.8523	3PIW_A	0.78382	3PIW_A	0.84927
3QZ6_A	0.92434	3QZ6_A	0.87192	3QZ6_A	0.87085
3R72_A	0.87243	3R72_A	0.82699	3R72_A	0.8241
3TD9_A	0.92626	3TD9_A	0.91036	3TD9_A	0.85645
3TEF_A	0.89186	3TEF_A	0.88823	3TEF_A	0.88396
3UCX_A	0.92476	3UCX_A	0.9249	3UCX_A	0.89371
3US3_A	0.50402	3US3_A	0.62298	3US3_A	0.43299
3V9O_A	0.83354	3V9O_A	0.7967	3V9O_A	0.80083
3VLA_A	0.84433	3VLA_A	0.69952	3VLA_A	0.62895
3ZYK_A	0.74943	3ZYK_A	0.75421	3ZYK_A	0.75721
4AA7_A	0.70507	4AA7_A	0.82161	4AA7_A	0.75257
4ATY_A	0.72414	4ATY_A	0.64807	4ATY_A	0.65974
4BG1_A	0.82109	4BG1_A	0.66968	4BG1_A	0.81521
4CO9_A	0.89616	4CO9_A	0.87043	4CO9_A	0.8345
4E4Y_A	0.93242	4E4Y_A	0.93034	4E4Y_A	0.82936
4GNR_A	0.92071	4GNR_A	0.89141	4GNR_A	0.85836
4IAU_A	0.47865	4IAU_A	0.42347	4IAU_A	0.69684
4L83_A	0.87399	4L83_A	0.84269	4L83_A	0.83674
4LZL_A	0.84478	4LZL_A	0.81826	4LZL_A	0.79724
4N13_A	0.74093	4N13_A	0.75239	4N13_A	0.60914
4NTL_A	0.77636	4NTL_A	0.79757	4NTL_A	0.76313
4O5A_A	0.90151	4O5A_A	0.82932	4O5A_A	0.86075
4OVJ_A	0.88141	4OVJ_A	0.87297	4OVJ_A	0.68145
4OXX_A	0.85514	4OXX_A	0.83872	4OXX_A	0.85722
4PF6_A	0.91046	4PF6_A	0.89072	4PF6_A	0.81492
4PW0_A	0.80528	4PW0_A	0.82291	4PW0_A	0.75762
4QA8_A	0.70214	4QA8_A	0.69983	4QA8_A	0.49528
4R6K_A	0.88196	4R6K_A	0.75914	4R6K_A	0.8656
4R9N_A	0.92419	4R9N_A	0.91071	4R9N_A	0.89132
4RVC_A	0.87902	4RVC_A	0.84435	4RVC_A	0.79264
4RYA_A	0.86706	4RYA_A	0.83513	4RYA_A	0.69402
4YLE_A	0.92882	4YLE_A	0.89954	4YLE_A	0.85925
5A62_A	0.83158	5A62_A	0.82402	5A62_A	0.78377
5AFD_A	0.88415	5AFD_A	0.89932	5AFD_A	0.87971
5B7X_A	0.44446	5B7X_A	0.34902	5B7X_A	0.52319
5DZS_A	0.82553	5DZS_A	0.7245	5DZS_A	0.70339
5E16_A	0.78421	5E16_A	0.77178	5E16_A	0.74017
5EKZ_A	0.69511	5EKZ_A	0.67206	5EKZ_A	0.74555
5F7V_A	0.89159	5F7V_A	0.89545	5F7V_A	0.87505
5GV0_A	0.83724	5GV0_A	0.76085	5GV0_A	0.85039
5HIW_A	0.87828	5HIW_A	0.81542	5HIW_A	0.79269
5HNV_A	0.77906	5HNV_A	0.77424	5HNV_A	0.72846
5HSG_A	0.7827	5HSG_A	0.73839	5HSG_A	0.70944
5I4C_A	0.88288	5I4C_A	0.85997	5I4C_A	0.77383
5IJ6_A	0.71115	5IJ6_A	0.64023	5IJ6_A	0.83183
5NOP_A	0.85531	5NOP_A	0.84593	5NOP_A	0.87419
5TE0_A	0.82449	5TE0_A	0.78946	5TE0_A	0.6505
5TKW_A	0.83593	5TKW_A	0.82482	5TKW_A	0.8505
5TQJ_A	0.81402	5TQJ_A	0.80472	5TQJ_A	0.81846
5VOG_A	0.7511	5VOG_A	0.75855	5VOG_A	0.77125
5X3D_A	0.85131	5X3D_A	0.80823	5X3D_A	0.76489

## Sheet: native alignment
PAthreader （sequence identity < 100）			PAthreader# （sequence identity < 100）			PAthreader （sequence identity < 30）			PAthreader# （sequence identity < 30）			HHsearch （sequence identity < 100）			HHsearch# （sequence identity < 100）			HHsearch （sequence identity < 30）			HHsearch# （sequence identity < 30）
Target	template	TM-score	Target	template	TM-score	Target	template	TM-score	Target	template	TM-score	Target	template	TM-score	Target	template	TM-score	Target	template	TM-score	Target	template	TM-score
1A7M_A	NLFB_A	0.71654	1A7M_A	NLFB_A	0.71917	1A7M_A	NLFB_A	0.71654	1A7M_A	NLFB_A	0.71917	1A7M_A	2Q7N_D	0.79921	1A7M_A	2Q7N_D	0.79921	1A7M_A	1EVS_A	0.63049	1A7M_A	1EVS_A	0.6482
1A8L_A	1J08_A	0.98707	1A8L_A	1J08_A	0.98707	1A8L_A	2AYT_A	0.90189	1A8L_A	2AYT_A	0.90327	1A8L_A	3IDV_A	0.40171	1A8L_A	3IDV_A	0.41981	1A8L_A	3IDV_A	0.40171	1A8L_A	3IDV_A	0.41981
1AMX_A	2F68_X	0.98374	1AMX_A	2F68_X	0.98374	1AMX_A	3V10_A	0.85155	1AMX_A	3V10_A	0.85328	1AMX_A	2F6A_A	0.92828	1AMX_A	2F6A_A	0.9776	1AMX_A	2OKM_A	0.77752	1AMX_A	2OKM_A	0.86108
1AT0_A	6TYY_A	0.98867	1AT0_A	6TYY_A	0.98867	1AT0_A	2IN8_A	0.85312	1AT0_A	2IN8_A	0.85312	1AT0_A	6TYY_A	0.98181	1AT0_A	6TYY_A	0.98181	1AT0_A	1AM2_A	0.78281	1AT0_A	1AM2_A	0.83091
1ATG_A	PLTB_A	0.9515	1ATG_A	PLTB_A	0.9515	1ATG_A	KRNB_A	0.9216	1ATG_A	KRNB_A	0.92197	1ATG_A	2H5Y_A	0.8752	1ATG_A	2H5Y_A	0.88683	1ATG_A	2H5Y_A	0.8752	1ATG_A	2H5Y_A	0.88683
1B25_A	1AOR_A	0.93394	1B25_A	1AOR_A	0.93591	1B25_A	4Z3X_A	0.89658	1B25_A	4Z3X_A	0.89658	1B25_A	1AOR_B	0.93098	1B25_A	1AOR_B	0.93591	1B25_A	4V7E_CY	0.764	1B25_A	4V7E_C	0.11008
1BHE_A	2UVE_A	0.85746	1BHE_A	2UVE_A	0.86896	1BHE_A	CKDR_A	0.88056	1BHE_A	CKDR_A	0.88601	1BHE_A	2UVF_A	0.80169	1BHE_A	2UVF_A	0.87011	1BHE_A	2UVF_A	0.80169	1BHE_A	2UVF_A	0.87011
1BXD_A	4KP4_A	0.71378	1BXD_A	4KP4_A	0.72028	1BXD_A	4GCZ_A	0.68634	1BXD_A	4GCZ_A	0.6924	1BXD_A	4CTI_D	0.45726	1BXD_A	4CTI_D	0.50633	1BXD_A	2Q8F_A	0.52033	1BXD_A	2Q8F_A	0.67388
1BY1_A	4D0N_B	0.62321	1BY1_A	4D0N_B	0.67131	1BY1_A	5JHG_A	0.62452	1BY1_A	5JHG_A	0.6682	1BY1_A	3JV3_B	0.61266	1BY1_A	3JV3_B	0.62614	1BY1_A	3JV3_B	0.61266	1BY1_A	3JV3_B	0.62924
1C17_M	6AFW_A	0.41069	1C17_M	6AFW_A	0.55188	1C17_M	HFJQ_A	0.44476	1C17_M	HFJQ_A	0.45547	1C17_M	5T4Q_K	0.48485	1C17_M	5T4Q_K	0.4936	1C17_M	6FKI_A	0.37209	1C17_M	6FKI_A	0.37209
1C1K_A	MTSQ_A	0.29943	1C1K_A	MTSQ_A	0.37628	1C1K_A	5A6C_A	0.29063	1C1K_A	5A6C_A	0.30146	1C1K_A	3RT3_C	0.26111	1C1K_A	3RT3_C	0.26111	1C1K_A	3RT3_C	0.18535	1C1K_A	3RT3_C	0.18535
1CFB_A	5I99_A	0.6602	1CFB_A	5I99_A	0.6694	1CFB_A	5E7L_A	0.52866	1CFB_A	5E7L_A	0.51297	1CFB_A	2VKX_C	0.45399	1CFB_A	2VKX_C	0.4887	1CFB_A	2VKX_C	0.45399	1CFB_A	2VKX_C	0.47506
1CLC_A	1UT9_A	0.9007	1CLC_A	1UT9_A	0.90395	1CLC_A	6DHT_A	0.91984	1CLC_A	6DHT_A	0.91984	1CLC_A	3RX5_A	0.89509	1CLC_A	3RX5_A	0.89509	1CLC_A	6FHN_A	0.675	1CLC_A	6FHN_A	0.85948
1COJ_A	KIAR_A	0.88123	1COJ_A	KIAR_A	0.88379	1COJ_A	KIAR_A	0.88123	1COJ_A	KIAR_A	0.88379	1COJ_A	1GN3_A	0.84655	1COJ_A	1GN3_A	0.85464	1COJ_A	1GN3_A	0.84655	1COJ_A	1GN3_A	0.85464
1D4B_A	AIGJ_A	0.46134	1D4B_A	AIGJ_A	0.4971	1D4B_A	AIGJ_A	0.46134	1D4B_A	AIGJ_A	0.4971	1D4B_A	1F2R_I	0.46203	1D4B_A	1F2R_I	0.46203	1D4B_A	5XPC_B	0.45775	1D4B_A	5XPC_B	0.46195
1D7Q_A	4UER_0	0.56619	1D7Q_A	4UER_0	0.56619	1D7Q_A	4MNO_A	0.53423	1D7Q_A	4MNO_A	0.53423	1D7Q_A	4KZY_N	0.29244	1D7Q_A	4KZY_N	0.29244	1D7Q_A	2DGY_A	0.55396	1D7Q_A	2DGY_A	0.52454
1DUS_A	CQFK_A	0.91041	1DUS_A	CQFK_A	0.91309	1DUS_A	PHBQ_A	0.8546	1DUS_A	PHBQ_A	0.87831	1DUS_A	4DCM_A	0.75303	1DUS_A	4DCM_A	0.84828	1DUS_A	4DCM_A	0.82872	1DUS_A	4DCM_A	0.8703
1DXY_A	OMST_A	0.8619	1DXY_A	OMST_A	0.86278	1DXY_A	QACF_A	0.87829	1DXY_A	QACF_A	0.87829	1DXY_A	6ABI_A	0.76647	1DXY_A	6ABI_A	0.76699	1DXY_A	3KB6_C	0.78136	1DXY_A	3KB6_C	0.79621
1EB6_A	1G12_A	0.80215	1EB6_A	1G12_A	0.80364	1EB6_A	1G12_A	0.80215	1EB6_A	1G12_A	0.80364	1EB6_A	2X3B_A	0.78609	1EB6_A	2X3B_A	0.81222	1EB6_A	2X3B_A	0.78609	1EB6_A	2X3B_A	0.81222
1EI5_A	IDBO_A	0.65374	1EI5_A	IDBO_A	0.66336	1EI5_A	IDBO_A	0.65374	1EI5_A	IDBO_A	0.66336	1EI5_A	2QMI_A	0.58529	1EI5_A	2QMI_A	0.60016	1EI5_A	2QMI_A	0.58529	1EI5_A	2QMI_A	0.60016
1EQ1_A	PKBF_A	0.44184	1EQ1_A	PKBF_A	0.44793	1EQ1_A	GBMS_A	0.46007	1EQ1_A	GBMS_A	0.4824	1EQ1_A	1LS4_A	0.73504	1EQ1_A	1LS4_A	0.73504	1EQ1_A	1LS4_A	0.73504	1EQ1_A	1LS4_A	0.72409
1F0I_A	2ZE9_A	0.967	1F0I_A	2ZE9_A	0.97055	1F0I_A	6OHS_A	0.66816	1F0I_A	6OHS_A	0.67244	1F0I_A	1V0W_A	0.99221	1F0I_A	1V0W_A	0.99823	1F0I_A	6U8Z_A	0.61973	1F0I_A	6U8Z_A	0.6752
1F1E_A	6A7U_A	0.66949	1F1E_A	6A7U_A	0.75254	1F1E_A	6A7U_A	0.66949	1F1E_A	6A7U_A	0.75254	1F1E_A	6AE8_A	0.68937	1F1E_A	6AE8_A	0.7642	1F1E_A	6AE8_A	0.68937	1F1E_A	6AE8_A	0.7642
1F1U_A	HJTR_A	0.98959	1F1U_A	HJTR_A	0.98959	1F1U_A	5ZNH_A	0.84248	1F1U_A	5ZNH_A	0.84822	1F1U_A	4GHC_C	0.98046	1F1U_A	4GHC_C	0.98704	1F1U_A	3LM4_D	0.8003	1F1U_A	3LM4_D	0.82326
1F5X_A	6NF1_A	0.8391	1F5X_A	6NF1_A	0.84332	1F5X_A	1KI1_B	0.75446	1F5X_A	1KI1_B	0.76037	1F5X_A	6NFA_A	0.82279	1F5X_A	6NFA_A	0.82733	1F5X_A	3ODO_B	0.72604	1F5X_A	3ODO_B	0.7512
1FNF_A	3T1W_A	0.65965	1FNF_A	3T1W_A	0.66946	1FNF_A	KQFC_A	0.56319	1FNF_A	KQFC_A	0.57606	1FNF_A	3T1W_A	0.65965	1FNF_A	3T1W_A	0.66946	1FNF_A	6MFA_A	0.4754	1FNF_A	6MFA_A	0.47807
1FVI_A	2Q2T_A	0.69853	1FVI_A	2Q2T_A	0.69924	1FVI_A	6IMK_A	0.60106	1FVI_A	6IMK_A	0.61056	1FVI_A	2Q2U_B	0.6993	1FVI_A	2Q2U_B	0.6993	1FVI_A	6IML_A	0.59499	1FVI_A	6IML_A	0.60997
1G7E_A	2QC7_A	0.73363	1G7E_A	2QC7_A	0.73363	1G7E_A	IJEQ_A	0.71039	1G7E_A	IJEQ_A	0.71137	1G7E_A	2QC7_B	0.71067	1G7E_A	2QC7_B	0.73363	1G7E_A	2C0G_A	0.64737	1G7E_A	2C0G_A	0.70575
1GAK_A	5II7_A	0.67233	1GAK_A	5II7_A	0.67233	1GAK_A	3LYN_A	0.6802	1GAK_A	3LYN_A	0.6802	1GAK_A	3LYN_B	0.68605	1GAK_A	3LYN_B	0.68605	1GAK_A	3LYN_B	0.68605	1GAK_A	3LYN_B	0.68605
1GMI_A	BPJE_A	0.93424	1GMI_A	BPJE_A	0.94148	1GMI_A	EDIO_A	0.77542	1GMI_A	EDIO_A	0.7874	1GMI_A	5IZ5_A	0.71715	1GMI_A	5IZ5_A	0.74264	1GMI_A	5IZ5_A	0.71715	1GMI_A	5IZ5_A	0.71637
1GPJ_A	JNFL_A	0.57207	1GPJ_A	JNFL_A	0.57829	1GPJ_A	5CHE_A	0.57157	1GPJ_A	5CHE_A	0.57954	1GPJ_A	5CHE_A	0.56955	1GPJ_A	5CHE_A	0.57954	1GPJ_A	5CHE_A	0.56955	1GPJ_A	5CHE_A	0.57954
1GR0_A	MNGR_A	0.99495	1GR0_A	MNGR_A	0.99797	1GR0_A	3QVW_A	0.80265	1GR0_A	3QVW_A	0.83733	1GR0_A	3CIN_A	0.83371	1GR0_A	3CIN_A	0.85154	1GR0_A	3CIN_A	0.83371	1GR0_A	3CIN_A	0.85154
1GUI_A	3P6B_A	0.8253	1GUI_A	3P6B_A	0.83196	1GUI_A	3P6B_A	0.8253	1GUI_A	3P6B_A	0.83196	1GUI_A	3P6B_B	0.81319	1GUI_A	3P6B_B	0.83196	1GUI_A	3P6B_B	0.81319	1GUI_A	3P6B_B	0.83199
1GXE_A	EHPG_A	0.603	1GXE_A	EHPG_A	0.60094	1GXE_A	3Q5O_A	0.60587	1GXE_A	3Q5O_A	0.60618	1GXE_A	2FBO_J	0.56345	1GXE_A	2FBO_J	0.56345	1GXE_A	2FBO_J	0.56345	1GXE_A	2FBO_J	0.56345
1GXR_A	2CE8_A	0.99766	1GXR_A	2CE8_A	0.99901	1GXR_A	EDNT_A	0.81864	1GXR_A	EDNT_A	0.82412	1GXR_A	2CE9_A	0.99075	1GXR_A	2CE9_A	0.99597	1GXR_A	5MZH_B	0.67907	1GXR_A	5MZH_B	0.76275
1GXY_A	1OG4_A	0.97956	1GXY_A	1OG4_A	0.97956	1GXY_A	3U0J_B	0.68206	1GXY_A	3U0J_B	0.69533	1GXY_A	4YC0_A	0.58531	1GXY_A	4YC0_A	0.59695	1GXY_A	4YC0_A	0.58531	1GXY_A	4YC0_A	0.59695
1H0A_A	1EDU_A	0.84772	1H0A_A	1EDU_A	0.84772	1H0A_A	CHEL_A	0.71945	1H0A_A	CHEL_A	0.72687	1H0A_A	6ENR_A	0.77693	1H0A_A	6ENR_A	0.77693	1H0A_A	5J08_A	0.71218	1H0A_A	5J08_A	0.7321
1H6H_A	2V6V_A	0.72392	1H6H_A	2V6V_A	0.72345	1H6H_A	2V6V_A	0.72392	1H6H_A	2V6V_A	0.72345	1H6H_A	2DYB_A	0.80536	1H6H_A	2DYB_A	0.81021	1H6H_A	1GD5_A	0.68152	1H6H_A	1GD5_A	0.60249
1H6W_A	KELG_A	0.22859	1H6W_A	KELG_A	0.22991	1H6W_A	KELG_A	0.22859	1H6W_A	KELG_A	0.22991	1H6W_A	5IV5_Q	0.97643	1H6W_A	5IV5_Q	0.97643	1H6W_A	5IV5_Q	0.15182	1H6W_A	5IV5_Q	0.97643
1HZ4_A	OLFB_A	0.96896	1HZ4_A	OLFB_A	0.9691	1HZ4_A	PJEM_A	0.83696	1HZ4_A	PJEM_A	0.83994	1HZ4_A	4A1S_B	0.55194	1HZ4_A	4A1S_B	0.56908	1HZ4_A	4A1S_B	0.55194	1HZ4_A	4A1S_B	0.55993
1HZM_A	KMQH_A	0.44061	1HZM_A	KMQH_A	0.44158	1HZM_A	2VSW_A	0.43896	1HZM_A	2VSW_A	0.43896	1HZM_A	3TG1_B	0.42095	1HZM_A	3TG1_B	0.42095	1HZM_A	3TG1_B	0.42095	1HZM_A	3TG1_B	0.41499
1I9Y_A	4CMN_A	0.84928	1I9Y_A	4CMN_A	0.85189	1I9Y_A	3NR8_B	0.79194	1I9Y_A	3NR8_B	0.79608	1I9Y_A	4CMN_A	0.84372	1I9Y_A	4CMN_A	0.85189	1I9Y_A	2IMQ_X	0.717	1I9Y_A	2IMQ_X	0.717
1IB8_A	KDHO_A	0.43427	1IB8_A	KDHO_A	0.43427	1IB8_A	NBPR_A	0.45804	1IB8_A	NBPR_A	0.45804	1IB8_A	5GL6_B	0.44529	1IB8_A	5GL6_B	0.4535	1IB8_A	5GL6_B	0.44529	1IB8_A	5GL6_B	0.44763
1IQQ_A	PDHG_A	0.8358	1IQQ_A	PDHG_A	0.83664	1IQQ_A	PDHG_A	0.8358	1IQQ_A	PDHG_A	0.83664	1IQQ_A	1IYB_A	0.83325	1IQQ_A	1IYB_A	0.83912	1IQQ_A	1SGL_A	0.79434	1IQQ_A	1SGL_A	0.80169
1ITX_A	6BT9_A	0.93483	1ITX_A	6BT9_A	0.94074	1ITX_A	3WKZ_A	0.81278	1ITX_A	3WKZ_A	0.81387	1ITX_A	5DF0_B	0.88188	1ITX_A	5DF0_B	0.88703	1ITX_A	4DWS_A	0.84869	1ITX_A	4DWS_A	0.87999
1IUF_A	MDBE_A	0.24918	1IUF_A	MDBE_A	0.31032	1IUF_A	3CVL_A	0.24934	1IUF_A	3CVL_A	0.32337	1IUF_A	1HLV_A	0.38015	1IUF_A	1HLV_A	0.38015	1IUF_A	1HLV_A	0.38015	1IUF_A	1HLV_A	0.38015
1IVZ_A	NJHP_A	0.74028	1IVZ_A	NJHP_A	0.74169	1IVZ_A	NJHP_A	0.74028	1IVZ_A	NJHP_A	0.74169	1IVZ_A	2E7V_A	0.6563	1IVZ_A	2E7V_A	0.6563	1IVZ_A	2E7V_A	0.6563	1IVZ_A	2E7V_A	0.65273
1IXL_A	LFPO_A	0.86364	1IXL_A	LFPO_A	0.86364	1IXL_A	3LWG_A	0.86974	1IXL_A	3LWG_A	0.86974	1IXL_A	4ZRB_G	0.80579	1IXL_A	4ZRB_G	0.80579	1IXL_A	4ZRB_G	0.80579	1IXL_A	4ZRB_G	0.81006
1IZM_A	JPOT_A	0.97602	1IZM_A	JPOT_A	0.97602	1IZM_A	4GYT_A	0.8446	1IZM_A	4GYT_A	0.8446	1IZM_A	4GYT_A	0.83409	1IZM_A	4GYT_A	0.8446	1IZM_A	4GYT_A	0.83409	1IZM_A	4GYT_A	0.8446
1J1I_A	4LXG_A	0.94824	1J1I_A	4LXG_A	0.95031	1J1I_A	3V1L_A	0.91119	1J1I_A	3V1L_A	0.92404	1J1I_A	3WI7_B	0.79102	1J1I_A	3WI7_B	0.84581	1J1I_A	3WI7_B	0.79102	1J1I_A	3WI7_B	0.84694
1J1T_A	4Q8K_A	0.9948	1J1T_A	4Q8K_A	0.9948	1J1T_A	2ZAB_A	0.65108	1J1T_A	2ZAB_A	0.68883	1J1T_A	4Q8L_B	0.98934	1J1T_A	4Q8L_B	0.98934	1J1T_A	3ZPY_A	0.53007	1J1T_A	3ZPY_A	0.68171
1J5U_A	MIAN_A	0.72416	1J5U_A	MIAN_A	0.73479	1J5U_A	CDNO_A	0.72112	1J5U_A	CDNO_A	0.73078	1J5U_A	1JW3_A	0.68839	1J5U_A	1JW3_A	0.70162	1J5U_A	1JW3_A	0.68839	1J5U_A	1JW3_A	0.70162
1J7X_A	GAEJ_A	0.80033	1J7X_A	GAEJ_A	0.80662	1J7X_A	4LUR_A	0.78798	1J7X_A	4LUR_A	0.79246	1J7X_A	4LUR_A	0.75534	1J7X_A	4LUR_A	0.76511	1J7X_A	4Y68_A	0.54897	1J7X_A	4Y68_A	0.56066
1JB7_A	1PH1_A	0.9854	1JB7_A	1PH1_A	0.98757	1JB7_A	QCML_A	0.24161	1JB7_A	QCML_A	0.25857	1JB7_A	1KIX_A	0.58322	1JB7_A	1KIX_A	0.58322	1JB7_A	4GNX_Z	0.36112	1JB7_A	4GNX_Z	0.36112
1JCU_A	3AJE_A	0.67772	1JCU_A	3AJE_A	0.69335	1JCU_A	LEBM_A	0.68314	1JCU_A	LEBM_A	0.70413	1JCU_A	3AJE_A	0.67254	1JCU_A	3AJE_A	0.69335	1JCU_A	1K7J_A	0.66483	1JCU_A	1K7J_A	0.70217
1JFL_A	2DX7_A	0.92015	1JFL_A	2DX7_A	0.92015	1JFL_A	BLDI_A	0.88911	1JFL_A	BLDI_A	0.89329	1JFL_A	2DX7_B	0.97365	1JFL_A	2DX7_B	0.97365	1JFL_A	5ELL_B	0.86323	1JFL_A	5ELL_B	0.87427
1JHJ_A	QEAL_A	0.98846	1JHJ_A	QEAL_A	0.98846	1JHJ_A	1GQP_A	0.85345	1JHJ_A	1GQP_A	0.87663	1JHJ_A	4UI9_L	0.95576	1JHJ_A	4UI9_L	0.96166	1JHJ_A	4OYU_A	0.65024	1JHJ_A	4OYU_A	0.71468
1JOV_A	LPCH_A	0.93148	1JOV_A	LPCH_A	0.94707	1JOV_A	MKQT_A	0.89755	1JOV_A	MKQT_A	0.91121	1JOV_A	2HTA_B	0.90706	1JOV_A	2HTA_B	0.94697	1JOV_A	2CIS_A	0.79857	1JOV_A	2CIS_A	0.85057
1JUV_A	MJEB_A	0.72973	1JUV_A	MJEB_A	0.73333	1JUV_A	MJEB_A	0.72973	1JUV_A	MJEB_A	0.73333	1JUV_A	2HXV_A	0.62763	1JUV_A	2HXV_A	0.66997	1JUV_A	2HXV_A	0.62763	1JUV_A	2HXV_A	0.67792
1JVR_A	CNGI_A	0.23747	1JVR_A	CNGI_A	0.35078	1JVR_A	4P6Z_B	0.2631	1JVR_A	4P6Z_B	0.33734	1JVR_A	4OE9_A	0.19059	1JVR_A	4OE9_A	0.28034	1JVR_A	4OE9_A	0.19059	1JVR_A	4OE9_A	0.25399
1JW3_A	ESIO_A	0.819	1JW3_A	ESIO_A	0.82275	1JW3_A	CDNO_A	0.82393	1JW3_A	CDNO_A	0.82686	1JW3_A	4N2P_C	0.78626	1JW3_A	4N2P_C	0.78626	1JW3_A	1J5U_A	0.62366	1JW3_A	1J5U_A	0.64938
1JY1_A	5NW9_A	0.95656	1JY1_A	5NW9_A	0.96087	1JY1_A	BTJP_A	0.85912	1JY1_A	BTJP_A	0.86392	1JY1_A	6N0N_B	0.95048	1JY1_A	6N0N_B	0.95618	1JY1_A	3SQ7_A	0.74818	1JY1_A	3SQ7_A	0.77691
1JYH_A	IRSO_A	0.98172	1JYH_A	IRSO_A	0.98172	1JYH_A	BKGF_A	0.82435	1JYH_A	BKGF_A	0.83571	1JYH_A	5XBI_B	0.72226	1JYH_A	5XBI_B	0.72861	1JYH_A	5XBI_B	0.72226	1JYH_A	5XBI_B	0.72793
1K3K_A	1WSX_A	0.64886	1K3K_A	1WSX_A	0.66025	1K3K_A	6B4U_A	0.62914	1K3K_A	6B4U_A	0.64647	1K3K_A	6FBX_A	0.63977	1K3K_A	6FBX_A	0.64653	1K3K_A	6FBX_A	0.63977	1K3K_A	6FBX_A	0.64653
1K4N_A	LPJH_A	0.97634	1K4N_A	LPJH_A	0.98581	1K4N_A	MJHQ_A	0.79848	1K4N_A	MJHQ_A	0.79927	1K4N_A	1NXI_A	0.4521	1K4N_A	1NXI_A	0.4521	1K4N_A	1NXI_A	0.4521	1K4N_A	1NXI_A	0.3225
1KB0_A	1YIQ_A	0.93031	1KB0_A	1YIQ_A	0.93586	1KB0_A	4CVB_A	0.75325	1KB0_A	4CVB_A	0.75724	1KB0_A	1KV9_A	0.93135	1KB0_A	1KV9_A	0.93135	1KB0_A	4CVB_A	0.66852	1KB0_A	4CVB_A	0.75724
1KEA_A	OCRJ_A	0.88296	1KEA_A	OCRJ_A	0.88338	1KEA_A	OCRJ_A	0.88296	1KEA_A	OCRJ_A	0.88338	1KEA_A	3N5N_Y	0.87534	1KEA_A	3N5N_Y	0.87534	1KEA_A	1MUN_A	0.85936	1KEA_A	1MUN_A	0.8693
1KFW_A	4DWS_A	0.80588	1KFW_A	4DWS_A	0.80228	1KFW_A	1K9T_A	0.80965	1KFW_A	1K9T_A	0.81813	1KFW_A	5DEZ_A	0.79466	1KFW_A	5DEZ_A	0.8138	1KFW_A	5DEZ_A	0.79466	1KFW_A	5DEZ_A	0.8138
1KHI_A	OTHF_A	0.60703	1KHI_A	OTHF_A	0.60821	1KHI_A	OQRM_A	0.61043	1KHI_A	OQRM_A	0.61369	1KHI_A	5GAK_Q	0.28995	1KHI_A	5GAK_Q	0.28995	1KHI_A	1XTD_A	0.58239	1KHI_A	1XTD_A	0.60683
1KNB_A	6QU6_A	0.9211	1KNB_A	6QU6_A	0.92134	1KNB_A	3CNC_A	0.86212	1KNB_A	3CNC_A	0.87158	1KNB_A	6HCN_A	0.96552	1KNB_A	6HCN_A	0.96551	1KNB_A	2O39_A	0.84179	1KNB_A	2O39_A	0.85432
1KV7_A	OPLG_A	0.99068	1KV7_A	OPLG_A	0.99713	1KV7_A	6SYY_A	0.86268	1KV7_A	6SYY_A	0.86598	1KV7_A	3OD3_A	0.9888	1KV7_A	3OD3_A	0.99938	1KV7_A	6I3L_A	0.86717	1KV7_A	6I3L_A	0.87927
1KV9_A	1YIQ_A	0.96325	1KV9_A	1YIQ_A	0.96736	1KV9_A	4CVB_A	0.76084	1KV9_A	4CVB_A	0.76147	1KV9_A	1YIQ_A	0.96736	1KV9_A	1YIQ_A	0.96736	1KV9_A	4CVB_A	0.156	1KV9_A	4CVB_A	0.76147
1LBU_A	MEFK_A	0.29469	1LBU_A	MEFK_A	0.30809	1LBU_A	MEFK_A	0.29469	1LBU_A	MEFK_A	0.30809	1LBU_A	5TV7_A	0.28539	1LBU_A	5TV7_A	0.32393	1LBU_A	5TV7_A	0.30925	1LBU_A	5TV7_A	0.32842
1LFW_A	CONR_A	0.95984	1LFW_A	CONR_A	0.96193	1LFW_A	LEOB_A	0.83299	1LFW_A	LEOB_A	0.83524	1LFW_A	3KI9_A	0.93548	1LFW_A	3KI9_A	0.94321	1LFW_A	2ZOG_A	0.67652	1LFW_A	2ZOG_A	0.70033
1LMI_A	4R4G_A	0.66551	1LMI_A	4R4G_A	0.66698	1LMI_A	4R4G_A	0.66551	1LMI_A	4R4G_A	0.66698	1LMI_A	4LES_A	0.58919	1LMI_A	4LES_A	0.63699	1LMI_A	4LES_A	0.58919	1LMI_A	4LES_A	0.63781
1LML_A	EMCF_A	0.70151	1LML_A	EMCF_A	0.71062	1LML_A	EKCN_A	0.72671	1LML_A	EKCN_A	0.73941	1LML_A	4ON1_A	0.10855	1LML_A	4ON1_A	0.26789	1LML_A	4ON1_A	0.10855	1LML_A	4ON1_A	0.26789
1LR0_A	6S3W_A	0.70963	1LR0_A	6S3W_A	0.70963	1LR0_A	1TOL_A	0.58366	1LR0_A	1TOL_A	0.6076	1LR0_A	6S3W_A	0.18127	1LR0_A	6S3W_A	0.18127	1LR0_A	4G7X_B	0.66194	1LR0_A	4G7X_B	0.66688
1LSH_B	3VI3_A	0.36198	1LSH_B	3VI3_A	0.36284	1LSH_B	3VI3_A	0.36198	1LSH_B	3VI3_A	0.36284	1LSH_B	3CJS_B	0.1019	1LSH_B	3CJS_B	0.16745	1LSH_B	3CJS_B	0.1019	1LSH_B	3CJS_B	0.17477
1MDC_A	NLIO_A	0.8489	1MDC_A	NLIO_A	0.8508	1MDC_A	JHKB_A	0.89487	1MDC_A	JHKB_A	0.89724	1MDC_A	4AZN_A	0.82143	1MDC_A	4AZN_A	0.82807	1MDC_A	4AZN_A	0.82143	1MDC_A	4AZN_A	0.82807
1MGT_A	JGKS_A	0.80737	1MGT_A	JGKS_A	0.81659	1MGT_A	MSRK_A	0.80814	1MGT_A	MSRK_A	0.80844	1MGT_A	2G7H_A	0.73085	1MGT_A	2G7H_A	0.73085	1MGT_A	1SFE_A	0.73943	1MGT_A	1SFE_A	0.78461
1MKE_A	5CLL_B	0.60756	1MKE_A	5CLL_B	0.61039	1MKE_A	5N91_A	0.62565	1MKE_A	5N91_A	0.62708	1MKE_A	2IFS_A	0.83782	1MKE_A	2IFS_A	0.83782	1MKE_A	1I2H_A	0.52326	1MKE_A	1I2H_A	0.54377
1MKY_A	5M7H_A	0.57499	1MKY_A	5M7H_A	0.58318	1MKY_A	ECIG_A	0.34888	1MKY_A	ECIG_A	0.35429	1MKY_A	5M7H_A	0.57662	1MKY_A	5M7H_A	0.58318	1MKY_A	5C1T_A	0.31585	1MKY_A	5C1T_A	0.33508
1MLA_A	3K89_A	0.97058	1MLA_A	3K89_A	0.97058	1MLA_A	MLKF_A	0.93729	1MLA_A	MLKF_A	0.94242	1MLA_A	5MY0_A	0.80781	1MLA_A	5MY0_A	0.86416	1MLA_A	5MY0_A	0.80781	1MLA_A	5MY0_A	0.86416
1N3K_A	2GF5_A	0.56417	1N3K_A	2GF5_A	0.59609	1N3K_A	2GF5_A	0.56417	1N3K_A	2GF5_A	0.59609	1N3K_A	4ZBW_A	0.58412	1N3K_A	4ZBW_A	0.58435	1N3K_A	4ZBW_A	0.58412	1N3K_A	4ZBW_A	0.58435
1N67_A	5JQ6_A	0.6682	1N67_A	5JQ6_A	0.66648	1N67_A	4F27_A	0.61916	1N67_A	4F27_A	0.63525	1N67_A	5JQ6_A	0.66901	1N67_A	5JQ6_A	0.66901	1N67_A	1R17_A	0.64094	1N67_A	1R17_A	0.65991
1N93_X	KORP_A	0.2555	1N93_X	KORP_A	0.25047	1N93_X	KORP_A	0.2555	1N93_X	KORP_A	0.25047	1N93_X	6EHM_A	0.30028	1N93_X	6EHM_A	0.54802	1N93_X	6EHM_A	0.30028	1N93_X	6EHM_A	0.54802
1NAR_A	PEOC_A	0.86114	1NAR_A	PEOC_A	0.86159	1NAR_A	PEOC_A	0.86114	1NAR_A	PEOC_A	0.86159	1NAR_A	4RL3_B	0.83243	1NAR_A	4RL3_B	0.84611	1NAR_A	2Y8V_C	0.69654	1NAR_A	2Y8V_C	0.71011
1NG6_A	NAIC_A	0.92165	1NG6_A	NAIC_A	0.92165	1NG6_A	POBI_A	0.84886	1NG6_A	POBI_A	0.84886	1NG6_A	2D6F_D	0.37912	1NG6_A	2D6F_D	0.37912	1NG6_A	2D6F_D	0.36799	1NG6_A	2D6F_D	0.36799
1NIG_A	MPLA_A	0.53235	1NIG_A	MPLA_A	0.53996	1NIG_A	MPLA_A	0.53235	1NIG_A	MPLA_A	0.53996	1NIG_A	2ZHY_B	0.66312	1NIG_A	2ZHY_B	0.66482	1NIG_A	2ZHY_B	0.66312	1NIG_A	2ZHY_B	0.74284
1NM2_A	3K89_A	0.92798	1NM2_A	3K89_A	0.92959	1NM2_A	3PTW_A	0.90924	1NM2_A	3PTW_A	0.91082	1NM2_A	5MY0_A	0.80233	1NM2_A	5MY0_A	0.87164	1NM2_A	5MY0_A	0.80233	1NM2_A	5MY0_A	0.87164
1NOX_A	KQLF_A	0.89096	1NOX_A	KQLF_A	0.89639	1NOX_A	KQLF_A	0.89096	1NOX_A	KQLF_A	0.89639	1NOX_A	1ZCH_A	0.8041	1NOX_A	1ZCH_A	0.80744	1NOX_A	1ZCH_A	0.8041	1NOX_A	1ZCH_A	0.80744
1NR3_A	MNOR_A	0.32763	1NR3_A	MNOR_A	0.32763	1NR3_A	5CWD_A	0.31244	1NR3_A	5CWD_A	0.32332	1NR3_A	6B9T_D	0.20219	1NR3_A	6B9T_D	0.31769	1NR3_A	6B9T_D	0.20219	1NR3_A	6B9T_D	0.30051
1NRI_A	OMEH_A	0.95702	1NRI_A	OMEH_A	0.97789	1NRI_A	KNAP_A	0.78985	1NRI_A	KNAP_A	0.79795	1NRI_A	4S12_A	0.9859	1NRI_A	4S12_A	0.98544	1NRI_A	4BB9_A	0.73929	1NRI_A	4BB9_A	0.81857
1NRJ_A	3PR6_A	0.60095	1NRJ_A	3PR6_A	0.60108	1NRJ_A	3PR6_A	0.60095	1NRJ_A	3PR6_A	0.60108	1NRJ_A	5CK3_A	0.6279	1NRJ_A	5CK3_A	0.63824	1NRJ_A	5CK3_A	0.6279	1NRJ_A	5CK3_A	0.63824
1NRJ_B	2FH5_B	0.85945	1NRJ_B	2FH5_B	0.8599	1NRJ_B	EKOJ_A	0.85242	1NRJ_B	EKOJ_A	0.86219	1NRJ_B	6FRK_V	0.26449	1NRJ_B	6FRK_V	0.26449	1NRJ_B	6FRK_V	0.25344	1NRJ_B	6FRK_V	0.25344
1NXI_A	JOCG_A	0.72432	1NXI_A	JOCG_A	0.73646	1NXI_A	JOCG_A	0.72432	1NXI_A	JOCG_A	0.73646	1NXI_A	6N7M_B	0.23607	1NXI_A	6N7M_B	0.26129	1NXI_A	6N7M_B	0.23607	1NXI_A	6N7M_B	0.25636
1NYA_A	4NDB_A	0.68369	1NYA_A	4NDB_A	0.69737	1NYA_A	HLFR_A	0.68957	1NYA_A	HLFR_A	0.70259	1NYA_A	2SAS_A	0.62727	1NYA_A	2SAS_A	0.65448	1NYA_A	2SAS_A	0.62727	1NYA_A	2SAS_A	0.65448
1NYO_A	KTMR_A	0.73762	1NYO_A	KTMR_A	0.74045	1NYO_A	KGAT_A	0.74835	1NYO_A	KGAT_A	0.7465	1NYO_A	1X3B_A	0.811	1NYO_A	1X3B_A	0.811	1NYO_A	5WT7_A	0.76431	1NYO_A	5WT7_A	0.66506
1O1Y_A	PODC_A	0.88755	1O1Y_A	PODC_A	0.88755	1O1Y_A	3M3P_A	0.88254	1O1Y_A	3M3P_A	0.89041	1O1Y_A	3M3P_A	0.84604	1O1Y_A	3M3P_A	0.85368	1O1Y_A	3M3P_A	0.84604	1O1Y_A	3M3P_A	0.89041
1O22_A	IFBO_A	0.32756	1O22_A	IFBO_A	0.33163	1O22_A	IFBO_A	0.32756	1O22_A	IFBO_A	0.33163	1O22_A	3Q2Y_A	0.11643	1O22_A	3Q2Y_A	0.23745	1O22_A	3Q2Y_A	0.11643	1O22_A	3Q2Y_A	0.23745
1O4W_A	MRFK_A	0.83074	1O4W_A	MRFK_A	0.83155	1O4W_A	2HWX_A	0.7159	1O4W_A	2HWX_A	0.71619	1O4W_A	5YZ4_A	0.35808	1O4W_A	5YZ4_A	0.74599	1O4W_A	5YZ4_A	0.35808	1O4W_A	5YZ4_A	0.74599
1O50_A	3SL7_A	0.74127	1O50_A	3SL7_A	0.74322	1O50_A	MIOJ_A	0.74441	1O50_A	MIOJ_A	0.7521	1O50_A	4REW_G	0.31375	1O50_A	4REW_G	0.31375	1O50_A	4REW_G	0.75275	1O50_A	4REW_G	0.75275
1O9S_A	NIPM_A	0.96664	1O9S_A	NIPM_A	0.96664	1O9S_A	MOLN_A	0.45301	1O9S_A	MOLN_A	0.47288	1O9S_A	2F69_A	0.95603	1O9S_A	2F69_A	0.95603	1O9S_A	5HYN_K	0.42003	1O9S_A	5HYN_K	0.49334
1OE4_A	ECOD_A	0.98763	1OE4_A	ECOD_A	0.98763	1OE4_A	5H0K_A	0.75921	1OE4_A	5H0K_A	0.76165	1OE4_A	5H9I_A	0.91448	1OE4_A	5H9I_A	0.93301	1OE4_A	5H0J_A	0.75385	1OE4_A	5H0J_A	0.76198
1OFC_X	2Y9Z_A	0.739	1OFC_X	2Y9Z_A	0.7536	1OFC_X	HMRT_A	0.30742	1OFC_X	HMRT_A	0.38051	1OFC_X	2Y9Y_A	0.72617	1OFC_X	2Y9Y_A	0.74786	1OFC_X	4B4C_A	0.34944	1OFC_X	4B4C_A	0.36516
1OGQ_A	KSDQ_A	0.97618	1OGQ_A	KSDQ_A	0.97644	1OGQ_A	LITP_A	0.87031	1OGQ_A	LITP_A	0.8772	1OGQ_A	6TME_A	0.83212	1OGQ_A	6TME_A	0.85364	1OGQ_A	6TME_A	0.83212	1OGQ_A	6TME_A	0.85364
1ONW_A	OKDF_A	0.99601	1ONW_A	OKDF_A	0.99694	1ONW_A	BOTJ_A	0.8094	1ONW_A	BOTJ_A	0.81289	1ONW_A	2AQV_B	0.98794	1ONW_A	2AQV_B	0.99356	1ONW_A	5HMD_A	0.73868	1ONW_A	5HMD_A	0.77707
1OP4_A	3UBH_A	0.51546	1OP4_A	3UBH_A	0.53372	1OP4_A	3LND_A	0.49869	1OP4_A	3LND_A	0.5162	1OP4_A	6C14_C	0.4025	1OP4_A	6C14_C	0.55217	1OP4_A	6C14_C	0.4025	1OP4_A	6C14_C	0.55218
1OW1_A	2RT5_A	0.86676	1OW1_A	2RT5_A	0.86865	1OW1_A	AKTR_A	0.38385	1OW1_A	AKTR_A	0.38799	1OW1_A	2RT5_A	0.91487	1OW1_A	2RT5_A	0.91487	1OW1_A	5KXF_A	0.56523	1OW1_A	5KXF_A	0.58869
1OXJ_A	3W5K_A	0.47726	1OXJ_A	3W5K_A	0.51675	1OXJ_A	3W5K_A	0.47726	1OXJ_A	3W5K_A	0.51675	1OXJ_A	3TAD_D	0.31781	1OXJ_A	3TAD_D	0.344	1OXJ_A	3TAD_D	0.31781	1OXJ_A	3TAD_D	0.33788
1OZ9_A	ODEN_A	0.88114	1OZ9_A	ODEN_A	0.89286	1OZ9_A	FRHO_A	0.89768	1OZ9_A	FRHO_A	0.90076	1OZ9_A	1XM5_A	0.79655	1OZ9_A	1XM5_A	0.87321	1OZ9_A	5FMF_M	0.24278	1OZ9_A	5FMF_M	0.24055
1P90_A	2WFB_A	0.70211	1P90_A	2WFB_A	0.70211	1P90_A	MPCN_A	0.70782	1P90_A	MPCN_A	0.70782	1P90_A	2YX6_C	0.67633	1P90_A	2YX6_C	0.67755	1P90_A	2YX6_C	0.67633	1P90_A	2YX6_C	0.6835
1P9H_A	LKFD_A	0.74372	1P9H_A	LKFD_A	0.87197	1P9H_A	3PR7_A	0.69791	1P9H_A	3PR7_A	0.78007	1P9H_A	3NTN_B	0.37742	1P9H_A	3NTN_B	0.7685	1P9H_A	3NTN_B	0.37742	1P9H_A	3NTN_B	0.72094
1PBJ_A	HCGS_A	0.72647	1PBJ_A	HCGS_A	0.72672	1PBJ_A	ODKB_A	0.80162	1PBJ_A	ODKB_A	0.80271	1PBJ_A	5AWE_A	0.72303	1PBJ_A	5AWE_A	0.73773	1PBJ_A	5NPL_C	0.77618	1PBJ_A	5NPL_C	0.79484
1PBU_A	JHKM_A	0.88399	1PBU_A	JHKM_A	0.88732	1PBU_A	2BVF_A	0.49828	1PBU_A	2BVF_A	0.50411	1PBU_A	2VVX_A	0.1328	1PBU_A	2VVX_A	0.32042	1PBU_A	5W87_A	0.12401	1PBU_A	5W87_A	0.20433
1PG6_A	1YOX_A	0.7476	1PG6_A	1YOX_A	0.75478	1PG6_A	1YOX_A	0.7476	1PG6_A	1YOX_A	0.75478	1PG6_A	1YOX_D	0.74958	1PG6_A	1YOX_D	0.74958	1PG6_A	1YOX_D	0.74958	1PG6_A	1YOX_D	0.76959
1PGV_A	4Z94_G	0.90796	1PGV_A	4Z94_G	0.90858	1PGV_A	4Z79_A	0.8935	1PGV_A	4Z79_A	0.89368	1PGV_A	4RWT_D	0.26736	1PGV_A	4RWT_D	0.35745	1PGV_A	4Z79_A	0.88081	1PGV_A	4Z79_A	0.89368
1PII_A	LPFI_A	0.99764	1PII_A	LPFI_A	0.99764	1PII_A	QIPO_A	0.55437	1PII_A	QIPO_A	0.55469	1PII_A	4FB7_A	0.51272	1PII_A	4FB7_A	0.51811	1PII_A	4A29_A	0.50879	1PII_A	4A29_A	0.50179
1PJZ_A	PKEC_A	0.70064	1PJZ_A	PKEC_A	0.70064	1PJZ_A	MHKJ_A	0.69093	1PJZ_A	MHKJ_A	0.70065	1PJZ_A	2BZG_A	0.62469	1PJZ_A	2BZG_A	0.68827	1PJZ_A	2BZG_A	0.62469	1PJZ_A	2BZG_A	0.70253
1POC_A	4P3E_C	0.3918	1POC_A	4P3E_C	0.42312	1POC_A	5MJZ_A	0.44721	1POC_A	5MJZ_A	0.50155	1POC_A	3JR8_B	0.34196	1POC_A	3JR8_B	0.34196	1POC_A	3JR8_B	0.34196	1POC_A	3JR8_B	0.34951
1PP1_X	6H5Q_B	0.61662	1PP1_X	6H5Q_B	0.63407	1PP1_X	6H5Q_B	0.61662	1PP1_X	6H5Q_B	0.63407	1PP1_X	6EHM_A	0.30126	1PP1_X	6EHM_A	0.54914	1PP1_X	6EHM_A	0.345	1PP1_X	6EHM_A	0.54914
1PQ4_A	BKQJ_A	0.92375	1PQ4_A	BKQJ_A	0.92695	1PQ4_A	MNHT_A	0.92455	1PQ4_A	MNHT_A	0.92852	1PQ4_A	4H0F_B	0.8947	1PQ4_A	4H0F_B	0.90375	1PQ4_A	6R3Z_A	0.83909	1PQ4_A	6R3Z_A	0.85587
1PSW_A	LKEH_A	0.9911	1PSW_A	LKEH_A	0.99586	1PSW_A	LKDQ_A	0.83429	1PSW_A	LKDQ_A	0.83913	1PSW_A	3TOV_B	0.80955	1PSW_A	3TOV_B	0.81958	1PSW_A	3TOV_B	0.80955	1PSW_A	3TOV_B	0.82722
1PSY_A	1HSS_A	0.46455	1PSY_A	1HSS_A	0.4778	1PSY_A	1HSS_A	0.46455	1PSY_A	1HSS_A	0.4778	1PSY_A	5DOM_A	0.48061	1PSY_A	5DOM_A	0.4858	1PSY_A	5DOM_A	0.48061	1PSY_A	5DOM_A	0.4858
1PV5_A	LGHD_A	0.88129	1PV5_A	LGHD_A	0.88631	1PV5_A	LGHD_A	0.88129	1PV5_A	LGHD_A	0.88631	1PV5_A	6GPZ_A	0.04157	1PV5_A	6GPZ_A	0.1243	1PV5_A	6GPZ_A	0.2069	1PV5_A	6GPZ_A	0.1243
1PZS_A	RECP_A	0.96805	1PZS_A	RECP_A	0.96947	1PZS_A	1XTM_B	0.73576	1PZS_A	1XTM_B	0.73617	1PZS_A	6ADQ_Y	0.32922	1PZS_A	6ADQ_Y	0.32922	1PZS_A	4A7U_F	0.767	1PZS_A	4A7U_F	0.73227
1Q0R_A	KHGD_A	0.84974	1Q0R_A	KHGD_A	0.84947	1Q0R_A	MDIE_A	0.85462	1Q0R_A	MDIE_A	0.85665	1Q0R_A	4FWB_A	0.70988	1Q0R_A	4FWB_A	0.71853	1Q0R_A	4FWB_A	0.70988	1Q0R_A	4FWB_A	0.71853
1Q0Z_A	PAQK_A	0.84536	1Q0Z_A	PAQK_A	0.84536	1Q0Z_A	MDIE_A	0.85554	1Q0Z_A	MDIE_A	0.8568	1Q0Z_A	4FWB_A	0.71001	1Q0Z_A	4FWB_A	0.72008	1Q0Z_A	4FWB_A	0.71001	1Q0Z_A	4FWB_A	0.72008
1Q2Y_A	5JPH_A	0.90195	1Q2Y_A	5JPH_A	0.90195	1Q2Y_A	3EFA_A	0.86549	1Q2Y_A	3EFA_A	0.86561	1Q2Y_A	5JPH_B	0.84854	1Q2Y_A	5JPH_B	0.84854	1Q2Y_A	1XEB_A	0.77379	1Q2Y_A	1XEB_A	0.82929
1Q59_A	2LP8_A	0.56381	1Q59_A	2LP8_A	0.56744	1Q59_A	2LP8_A	0.56381	1Q59_A	2LP8_A	0.56744	1Q59_A	2WH6_A	0.62401	1Q59_A	2WH6_A	0.62401	1Q59_A	4K5A_A	0.45605	1Q59_A	4K5A_A	0.54482
1Q5Z_A	PHEL_A	0.35868	1Q5Z_A	PHEL_A	0.36912	1Q5Z_A	6W2W_A	0.34884	1Q5Z_A	6W2W_A	0.35553	1Q5Z_A	4GEH_C	0.23881	1Q5Z_A	4GEH_C	0.38438	1Q5Z_A	4GEH_C	0.23881	1Q5Z_A	4GEH_C	0.41391
1Q8K_A	6O81_L	0.59261	1Q8K_A	6O81_L	0.59261	1Q8K_A	MNKD_A	0.58617	1Q8K_A	MNKD_A	0.58389	1Q8K_A	3J81_J	0.19724	1Q8K_A	3J81_J	0.19724	1Q8K_A	3AEV_A	0.47539	1Q8K_A	3AEV_A	0.47503
1QNF_A	1TEZ_A	0.98945	1QNF_A	1TEZ_A	0.99024	1QNF_A	GAMF_A	0.89548	1QNF_A	GAMF_A	0.9027	1QNF_A	1TEZ_D	0.99024	1QNF_A	1TEZ_D	0.99024	1QNF_A	1U3D_A	0.9179	1QNF_A	1U3D_A	0.92804
1QRL_A	1THJ_A	0.95006	1QRL_A	1THJ_A	0.95006	1QRL_A	6SC4_A	0.73992	1QRL_A	6SC4_A	0.7408	1QRL_A	3OTM_A	0.95344	1QRL_A	3OTM_A	0.95344	1QRL_A	3R0S_A	0.59671	1QRL_A	3R0S_A	0.65747
1QWY_A	6JMZ_A	0.51079	1QWY_A	6JMZ_A	0.51079	1QWY_A	HODL_A	0.49864	1QWY_A	HODL_A	0.49964	1QWY_A	6JN8_A	0.47235	1QWY_A	6JN8_A	0.50292	1QWY_A	6JN8_A	0.47235	1QWY_A	6JN8_A	0.50292
1QZ9_A	PLKF_A	0.99379	1QZ9_A	PLKF_A	0.99379	1QZ9_A	KTPF_A	0.93525	1QZ9_A	KTPF_A	0.9385	1QZ9_A	3E9K_A	0.89561	1QZ9_A	3E9K_A	0.91355	1QZ9_A	3E9K_A	0.89561	1QZ9_A	3E9K_A	0.91353
1R0U_A	CPFG_A	0.782	1R0U_A	CPFG_A	0.78638	1R0U_A	CPFG_A	0.782	1R0U_A	CPFG_A	0.78638	1R0U_A	3J31_P	0.15212	1R0U_A	3J31_P	0.25247	1R0U_A	3J31_P	0.15212	1R0U_A	3J31_P	0.32781
1R3D_A	2XMZ_A	0.87791	1R3D_A	2XMZ_A	0.88836	1R3D_A	LGBD_A	0.88059	1R3D_A	LGBD_A	0.89042	1R3D_A	4MYS_A	0.8895	1R3D_A	4MYS_A	0.90989	1R3D_A	6RA3_F	0.75789	1R3D_A	6RA3_F	0.75789
1R4V_A	MROI_A	0.79451	1R4V_A	MROI_A	0.80277	1R4V_A	MROI_A	0.79451	1R4V_A	MROI_A	0.80277	1R4V_A	1WWI_A	0.78856	1R4V_A	1WWI_A	0.79108	1R4V_A	1WWI_A	0.78856	1R4V_A	1WWI_A	0.79943
1R5S_A	AJFM_A	0.18379	1R5S_A	AJFM_A	0.34872	1R5S_A	AJFM_A	0.18379	1R5S_A	AJFM_A	0.34872	1R5S_A	2K7M_A	0.31761	1R5S_A	2K7M_A	0.31761	1R5S_A	2K7M_A	0.31761	1R5S_A	2K7M_A	0.22944
1R62_A	5IDM_A	0.83398	1R62_A	5IDM_A	0.84338	1R62_A	5C93_A	0.78221	1R62_A	5C93_A	0.79256	1R62_A	2CH4_A	0.73404	1R62_A	2CH4_A	0.75712	1R62_A	2CH4_A	0.73404	1R62_A	2CH4_A	0.75712
1R6V_A	DFMA_A	0.5565	1R6V_A	DFMA_A	0.56907	1R6V_A	3WHI_A	0.48419	1R6V_A	3WHI_A	0.48555	1R6V_A	3T41_A	0.47854	1R6V_A	3T41_A	0.47854	1R6V_A	3T41_A	0.358	1R6V_A	3T41_A	0.47854
1RFE_A	RDKQ_A	0.97049	1RFE_A	RDKQ_A	0.97191	1RFE_A	HQSK_A	0.74696	1RFE_A	HQSK_A	0.74696	1RFE_A	2VPA_A	0.71989	1RFE_A	2VPA_A	0.72159	1RFE_A	2VPA_A	0.71989	1RFE_A	2VPA_A	0.72159
1RI6_A	ONTC_A	0.99061	1RI6_A	ONTC_A	0.99061	1RI6_A	PHQI_A	0.92983	1RI6_A	PHQI_A	0.93274	1RI6_A	6NAU_C	0.98865	1RI6_A	6NAU_C	0.9916	1RI6_A	6RXZ_UA	0.876	1RI6_A	6RXZ_U	0.75465
1RLJ_A	LGKE_A	0.85308	1RLJ_A	LGKE_A	0.85506	1RLJ_A	BLDC_A	0.84611	1RLJ_A	BLDC_A	0.84611	1RLJ_A	3N3A_C	0.25537	1RLJ_A	3N3A_C	0.34474	1RLJ_A	3N3A_C	0.25537	1RLJ_A	3N3A_C	0.81513
1RMG_A	QPGL_A	0.97839	1RMG_A	QPGL_A	0.99019	1RMG_A	CKFH_A	0.77314	1RMG_A	CKFH_A	0.77586	1RMG_A	4C2L_A	0.73353	1RMG_A	4C2L_A	0.74976	1RMG_A	4C2L_A	0.73353	1RMG_A	4C2L_A	0.74976
1RU4_A	5OLQ_A	0.83883	1RU4_A	5OLQ_A	0.84478	1RU4_A	5GQC_A	0.70928	1RU4_A	5GQC_A	0.75216	1RU4_A	5OLQ_C	0.832	1RU4_A	5OLQ_C	0.84478	1RU4_A	5GQC_F	0.63037	1RU4_A	5GQC_F	0.75883
1RUT_X	2DFY_X	0.99261	1RUT_X	2DFY_X	0.99896	1RUT_X	ENJP_A	0.50598	1RUT_X	ENJP_A	0.5082	1RUT_X	4JCJ_C	0.52016	1RUT_X	4JCJ_C	0.52998	1RUT_X	2XQN_T	0.45871	1RUT_X	2XQN_T	0.45871
1RWR_A	BELK_A	0.88769	1RWR_A	BELK_A	0.894	1RWR_A	4W8S_A	0.70857	1RWR_A	4W8S_A	0.71772	1RWR_A	4W8Q_A	0.71683	1RWR_A	4W8Q_A	0.7186	1RWR_A	4I84_A	0.64435	1RWR_A	4I84_A	0.74627
1RZ3_A	HQPK_A	0.83513	1RZ3_A	HQPK_A	0.85137	1RZ3_A	CRTP_A	0.83653	1RZ3_A	CRTP_A	0.85106	1RZ3_A	6H7G_B	0.59381	1RZ3_A	6H7G_B	0.71247	1RZ3_A	6H7G_B	0.59381	1RZ3_A	6H7G_B	0.72021
1S2X_A	PMHB_A	0.32924	1S2X_A	PMHB_A	0.39421	1S2X_A	PKJC_A	0.31557	1S2X_A	PKJC_A	0.35655	1S2X_A	6JHO_A	0.94177	1S2X_A	6JHO_A	0.94687	1S2X_A	1EDQ_A	0.17022	1S2X_A	1EDQ_A	0.3336
1S68_A	2HVQ_A	0.99605	1S68_A	2HVQ_A	0.99617	1S68_A	EPRK_A	0.80432	1S68_A	EPRK_A	0.80864	1S68_A	2HVQ_A	0.99176	1S68_A	2HVQ_A	0.99189	1S68_A	1XDN_A	0.78873	1S68_A	1XDN_A	0.81184
1S7I_A	PMRA_A	0.9076	1S7I_A	PMRA_A	0.9076	1S7I_A	HCPJ_A	0.8077	1S7I_A	HCPJ_A	0.8077	1S7I_A	1MWQ_B	0.56551	1S7I_A	1MWQ_B	0.58299	1S7I_A	1MWQ_B	0.56551	1S7I_A	1MWQ_B	0.5767
1SFS_A	EMKO_A	0.75686	1SFS_A	EMKO_A	0.76053	1SFS_A	EMKO_A	0.75686	1SFS_A	EMKO_A	0.76053	1SFS_A	4PMQ_A	0.67843	1SFS_A	4PMQ_A	0.71987	1SFS_A	4PMQ_A	0.67843	1SFS_A	4PMQ_A	0.71987
1SGO_A	BQMA_A	0.66756	1SGO_A	BQMA_A	0.67034	1SGO_A	BQMA_A	0.66756	1SGO_A	BQMA_A	0.67034	1SGO_A	4NEC_B	0.30054	1SGO_A	4NEC_B	0.30054	1SGO_A	4NEC_B	0.30007	1SGO_A	4NEC_B	0.30007
1SQH_A	QGDJ_A	0.84774	1SQH_A	QGDJ_A	0.84876	1SQH_A	QGDJ_A	0.84774	1SQH_A	QGDJ_A	0.84876	1SQH_A	4IUS_A	0.43946	1SQH_A	4IUS_A	0.62002	1SQH_A	4IUS_A	0.43946	1SQH_A	4IUS_A	0.62609
1SR8_A	KMPC_A	0.59233	1SR8_A	KMPC_A	0.60464	1SR8_A	KMPC_A	0.59233	1SR8_A	KMPC_A	0.60464	1SR8_A	5WCO_A	0.08764	1SR8_A	5WCO_A	0.24351	1SR8_A	5WCO_A	0.08764	1SR8_A	5WCO_A	0.24351
1SUM_B	MHNR_A	0.92513	1SUM_B	MHNR_A	0.9267	1SUM_B	1T72_A	0.89464	1SUM_B	1T72_A	0.89617	1SUM_B	2I0M_A	0.8726	1SUM_B	2I0M_A	0.8726	1SUM_B	2I0M_A	0.8726	1SUM_B	2I0M_A	0.8726
1SUR_A	LMTF_A	0.99104	1SUR_A	LMTF_A	0.99104	1SUR_A	MSRL_A	0.85083	1SUR_A	MSRL_A	0.85241	1SUR_A	2O8V_A	0.96766	1SUR_A	2O8V_A	0.97224	1SUR_A	2OQ2_C	0.83004	1SUR_A	2OQ2_C	0.84147
1SUU_A	1WP5_A	0.76464	1SUU_A	1WP5_A	0.76822	1SUU_A	5ZTJ_A	0.79094	1SUU_A	5ZTJ_A	0.79347	1SUU_A	6RKW_A	0.75749	1SUU_A	6RKW_A	0.76807	1SUU_A	6RKW_A	0.75749	1SUU_A	6RKW_A	0.76807
1T17_A	KJGD_A	0.63962	1T17_A	KJGD_A	0.66939	1T17_A	NOET_A	0.75916	1T17_A	NOET_A	0.76228	1T17_A	5Z8O_B	0.74002	1T17_A	5Z8O_B	0.75251	1T17_A	5Z8O_B	0.74002	1T17_A	5Z8O_B	0.744
1T1E_A	MKCN_A	0.83889	1T1E_A	MKCN_A	0.84302	1T1E_A	MIKS_A	0.83736	1T1E_A	MIKS_A	0.84384	1T1E_A	3EDY_A	0.84009	1T1E_A	3EDY_A	0.85407	1T1E_A	3EDY_A	0.84009	1T1E_A	3EDY_A	0.85407
1T3K_A	FCLP_A	0.56299	1T3K_A	FCLP_A	0.56482	1T3K_A	FLQT_A	0.53696	1T3K_A	FLQT_A	0.54502	1T3K_A	1C25_A	0.539	1T3K_A	1C25_A	0.55986	1T3K_A	1C25_A	0.539	1T3K_A	1C25_A	0.55986
1T9H_A	2YV5_A	0.83817	1T9H_A	2YV5_A	0.8503	1T9H_A	6H4D_A	0.81583	1T9H_A	6H4D_A	0.81651	1T9H_A	1U0L_B	0.85167	1T9H_A	1U0L_B	0.87967	1T9H_A	3JCT_S	0.23139	1T9H_A	3JCT_S	0.23139
1TM9_A	5CWM_A	0.36067	1TM9_A	5CWM_A	0.3921	1TM9_A	6E9V_Q	0.35839	1TM9_A	6E9V_Q	0.39192	1TM9_A	6DD9_C	0.16534	1TM9_A	6DD9_C	0.17701	1TM9_A	6DD9_C	0.16534	1TM9_A	6DD9_C	0.1777
1TN3_A	PDBH_A	0.89645	1TN3_A	PDBH_A	0.89645	1TN3_A	1JZN_A	0.83253	1TN3_A	1JZN_A	0.83286	1TN3_A	1HTN_A	0.93704	1TN3_A	1HTN_A	0.93704	1TN3_A	5EW6_A	0.79372	1TN3_A	5EW6_A	0.81914
1TP6_A	HQCR_A	0.9084	1TP6_A	HQCR_A	0.93165	1TP6_A	HEPC_A	0.90332	1TP6_A	HEPC_A	0.92168	1TP6_A	4I4K_B	0.73494	1TP6_A	4I4K_B	0.74211	1TP6_A	4I4K_B	0.73494	1TP6_A	4I4K_B	0.73626
1TQZ_A	6RH5_A	0.58436	1TQZ_A	6RH5_A	0.58436	1TQZ_A	1K5D_B	0.53194	1TQZ_A	1K5D_B	0.54053	1TQZ_A	6OXL_N	0.31824	1TQZ_A	6OXL_N	0.31824	1TQZ_A	3OAN_A	0.49807	1TQZ_A	3OAN_A	0.51341
1TTE_A	IMGF_A	0.60797	1TTE_A	IMGF_A	0.60906	1TTE_A	GFQM_A	0.56777	1TTE_A	GFQM_A	0.56938	1TTE_A	3K9O_A	0.58978	1TTE_A	3K9O_A	0.59301	1TTE_A	5L9T_T	0.0504	1TTE_A	5L9T_T	0.37805
1TU9_A	PIFG_A	0.97579	1TU9_A	PIFG_A	0.97579	1TU9_A	QDOB_A	0.82501	1TU9_A	QDOB_A	0.82608	1TU9_A	3WFW_A	0.46139	1TU9_A	3WFW_A	0.46666	1TU9_A	3WFW_A	0.46139	1TU9_A	3WFW_A	0.46666
1TUA_A	LSNA_A	0.82018	1TUA_A	LSNA_A	0.82889	1TUA_A	LSNA_A	0.82018	1TUA_A	LSNA_A	0.82889	1TUA_A	6FAI_H	0.15993	1TUA_A	6FAI_H	0.15993	1TUA_A	6FAI_H	0.30524	1TUA_A	6FAI_H	0.30524
1TUH_A	KJMT_A	0.95121	1TUH_A	KJMT_A	0.95121	1TUH_A	3G8Z_A	0.88212	1TUH_A	3G8Z_A	0.88212	1TUH_A	3FGY_A	0.82872	1TUH_A	3FGY_A	0.82872	1TUH_A	3FGY_A	0.75303	1TUH_A	3FGY_A	0.84094
1TVC_A	5OGX_A	0.72503	1TVC_A	5OGX_A	0.73121	1TVC_A	JGML_A	0.72996	1TVC_A	JGML_A	0.72925	1TVC_A	5OGX_A	0.72784	1TVC_A	5OGX_A	0.73121	1TVC_A	5OGX_A	0.72784	1TVC_A	5OGX_A	0.73121
1TVI_A	ODEN_A	0.66916	1TVI_A	ODEN_A	0.67249	1TVI_A	ODEN_A	0.66916	1TVI_A	ODEN_A	0.67249	1TVI_A	1XM5_A	0.59099	1TVI_A	1XM5_A	0.65232	1TVI_A	1XM5_A	0.59099	1TVI_A	1XM5_A	0.65232
1TWU_A	BGIF_A	0.85135	1TWU_A	BGIF_A	0.85135	1TWU_A	QTCB_A	0.80385	1TWU_A	QTCB_A	0.80703	1TWU_A	1MPY_B	0.34381	1TWU_A	1MPY_B	0.69873	1TWU_A	1MPY_B	0.34381	1TWU_A	1MPY_B	0.69701
1U00_A	AISO_A	0.48733	1U00_A	AISO_A	0.48733	1U00_A	AISO_A	0.48733	1U00_A	AISO_A	0.48733	1U00_A	1DKX_A	0.82324	1U00_A	1DKX_A	0.82488	1U00_A	5TKY_A	0.43866	1U00_A	5TKY_A	0.44545
1U02_A	KHSD_A	0.86247	1U02_A	KHSD_A	0.8658	1U02_A	JICP_A	0.82678	1U02_A	JICP_A	0.82789	1U02_A	5DX9_A	0.80765	1U02_A	5DX9_A	0.83778	1U02_A	5DX9_A	0.80765	1U02_A	5DX9_A	0.8535
1U3B_A	3R0H_A	0.42747	1U3B_A	3R0H_A	0.43588	1U3B_A	1V1T_A	0.59489	1U3B_A	1V1T_A	0.59489	1U3B_A	5G1E_A	0.56368	1U3B_A	5G1E_A	0.57297	1U3B_A	5G1E_A	0.56368	1U3B_A	5G1E_A	0.57297
1U7H_A	1X7D_A	0.99693	1U7H_A	1X7D_A	0.99693	1U7H_A	5GZL_B	0.92688	1U7H_A	5GZL_B	0.92822	1U7H_A	1X7D_B	0.96958	1U7H_A	1X7D_B	0.97347	1U7H_A	5YU3_D	0.90911	1U7H_A	5YU3_D	0.91948
1U89_A	6BFI_A	0.53421	1U89_A	6BFI_A	0.57497	1U89_A	6FUY_A	0.51235	1U89_A	6FUY_A	0.57796	1U89_A	6R9T_A	0.56094	1U89_A	6R9T_A	0.70051	1U89_A	5H5M_A	0.53903	1U89_A	5H5M_A	0.54033
1UAP_A	JCQB_A	0.68164	1UAP_A	JCQB_A	0.69726	1UAP_A	JHMT_A	0.68694	1UAP_A	JHMT_A	0.69672	1UAP_A	3MA2_B	0.24389	1UAP_A	3MA2_B	0.3152	1UAP_A	3MA2_B	0.24389	1UAP_A	3MA2_B	0.64029
1UAS_A	GSFH_A	0.98969	1UAS_A	GSFH_A	0.98969	1UAS_A	4NX0_A	0.91186	1UAS_A	4NX0_A	0.91481	1UAS_A	3A5V_A	0.96063	1UAS_A	3A5V_A	0.97018	1UAS_A	4NZF_G	0.88799	1UAS_A	4NZF_G	0.91448
1UEK_A	COFB_A	0.88582	1UEK_A	COFB_A	0.90067	1UEK_A	BETN_A	0.75582	1UEK_A	BETN_A	0.77599	1UEK_A	2V8P_A	0.81035	1UEK_A	2V8P_A	0.8259	1UEK_A	4RPF_B	0.69853	1UEK_A	4RPF_B	0.77144
1UEN_A	1VA9_A	0.7265	1UEN_A	1VA9_A	0.72804	1UEN_A	4N5U_A	0.74545	1UEN_A	4N5U_A	0.74545	1UEN_A	2CSP_A	0.64353	1UEN_A	2CSP_A	0.64353	1UEN_A	2CSP_A	0.64353	1UEN_A	2CSP_A	0.6328
1UG7_A	2JX0_A	0.60015	1UG7_A	2JX0_A	0.60219	1UG7_A	NHDI_A	0.59376	1UG7_A	NHDI_A	0.61704	1UG7_A	1WFD_A	0.57061	1UG7_A	1WFD_A	0.57061	1UG7_A	1WFD_A	0.57061	1UG7_A	1WFD_A	0.45403
1UGJ_A	5M5C_C	0.74413	1UGJ_A	5M5C_C	0.74413	1UGJ_A	6QUY_W	0.69527	1UGJ_A	6QUY_W	0.69566	1UGJ_A	6QUS_I	0.29922	1UGJ_A	6QUS_I	0.29922	1UGJ_A	6QUY_W	0.498	1UGJ_A	6QUY_W	0.69566
1UJT_A	4HLJ_A	0.8261	1UJT_A	4HLJ_A	0.82748	1UJT_A	2IBG_A	0.74193	1UJT_A	2IBG_A	0.74193	1UJT_A	3UTO_B	0.60267	1UJT_A	3UTO_B	0.62513	1UJT_A	3UTO_B	0.60267	1UJT_A	3UTO_B	0.66688
1UKF_A	2J7Q_A	0.64806	1UKF_A	2J7Q_A	0.67943	1UKF_A	2J7Q_A	0.64806	1UKF_A	2J7Q_A	0.67943	1UKF_A	6HV6_A	0.21685	1UKF_A	6HV6_A	0.61797	1UKF_A	6HV6_A	0.21685	1UKF_A	6HV6_A	0.61797
1UKX_A	2YZ0_A	0.73519	1UKX_A	2YZ0_A	0.73508	1UKX_A	2YZ0_A	0.73519	1UKX_A	2YZ0_A	0.73508	1UKX_A	2EBM_A	0.82716	1UKX_A	2EBM_A	0.82716	1UKX_A	2YZ0_A	0.8086	1UKX_A	2YZ0_A	0.73508
1URK_A	3LAQ_A	0.5457	1URK_A	3LAQ_A	0.5457	1URK_A	3HN4_A	0.47431	1URK_A	3HN4_A	0.475	1URK_A	2I9A_B	0.55188	1URK_A	2I9A_B	0.55246	1URK_A	3SP8_A	0.48276	1URK_A	3SP8_A	0.47548
1UX6_A	3FBY_A	0.9043	1UX6_A	3FBY_A	0.91983	1UX6_A	KOJG_A	0.39495	1UX6_A	KOJG_A	0.41529	1UX6_A	3FBY_A	0.91489	1UX6_A	3FBY_A	0.91983	1UX6_A	3FBY_A	0.65928	1UX6_A	3FBY_A	0.91983
1UXO_A	LEKS_A	0.89304	1UXO_A	LEKS_A	0.89304	1UXO_A	LEKS_A	0.89304	1UXO_A	LEKS_A	0.89304	1UXO_A	2QS9_A	0.83204	1UXO_A	2QS9_A	0.85118	1UXO_A	2QS9_A	0.83204	1UXO_A	2QS9_A	0.86629
1V3F_A	2CSO_A	0.70419	1V3F_A	2CSO_A	0.71281	1V3F_A	1UHW_A	0.71811	1V3F_A	1UHW_A	0.71811	1V3F_A	2CSO_A	0.7485	1V3F_A	2CSO_A	0.7485	1V3F_A	6N9G_B	0.61987	1V3F_A	6N9G_B	0.63823
1V4A_A	OLJS_A	0.99008	1V4A_A	OLJS_A	0.9909	1V4A_A	PATB_A	0.88475	1V4A_A	PATB_A	0.89341	1V4A_A	3K7D_A	0.81554	1V4A_A	3K7D_A	0.83277	1V4A_A	3K7D_A	0.81554	1V4A_A	3K7D_A	0.83277
1V5M_A	1WG7_A	0.68639	1V5M_A	1WG7_A	0.69382	1V5M_A	3M1I_B	0.63958	1V5M_A	3M1I_B	0.63958	1V5M_A	1X1G_A	0.71094	1V5M_A	1X1G_A	0.71094	1V5M_A	1X1G_A	0.71094	1V5M_A	1X1G_A	0.62322
1V5P_A	1V5U_A	0.64396	1V5P_A	1V5U_A	0.64396	1V5P_A	1V5U_A	0.64396	1V5P_A	1V5U_A	0.64396	1V5P_A	2D9W_A	0.68869	1V5P_A	2D9W_A	0.68869	1V5P_A	2D9W_A	0.68869	1V5P_A	2D9W_A	0.59586
1V61_A	2PZ1_A	0.637	1V61_A	2PZ1_A	0.6649	1V61_A	4MT6_A	0.65163	1V61_A	4MT6_A	0.67725	1V61_A	1AWE_A	0.70402	1V61_A	1AWE_A	0.70402	1V61_A	1AWE_A	0.70402	1V61_A	1AWE_A	0.64442
1V88_A	1FGY_A	0.69563	1V88_A	1FGY_A	0.69563	1V88_A	1U2B_A	0.69621	1V88_A	1U2B_A	0.69612	1V88_A	6U3E_B	0.68901	1V88_A	6U3E_B	0.70475	1V88_A	6U3E_B	0.68901	1V88_A	6U3E_B	0.70694
1V95_A	QKFD_A	0.66428	1V95_A	QKFD_A	0.68898	1V95_A	QKFD_A	0.66428	1V95_A	QKFD_A	0.68898	1V95_A	1NJ5_A	0.63411	1V95_A	1NJ5_A	0.65409	1V95_A	1NJ5_A	0.63411	1V95_A	1NJ5_A	0.65409
1VHN_A	CRGO_A	0.95288	1VHN_A	CRGO_A	0.95688	1VHN_A	NCFR_A	0.8903	1VHN_A	NCFR_A	0.89861	1VHN_A	6EI9_B	0.87717	1VHN_A	6EI9_B	0.88273	1VHN_A	4BFA_A	0.84157	1VHN_A	4BFA_A	0.85695
1VJN_A	CNJB_A	0.78746	1VJN_A	CNJB_A	0.81195	1VJN_A	CNJB_A	0.78746	1VJN_A	CNJB_A	0.81195	1VJN_A	4QN9_B	0.63453	1VJN_A	4QN9_B	0.79924	1VJN_A	4QN9_B	0.63453	1VJN_A	4QN9_B	0.80305
1VK4_A	5YSP_A	0.94936	1VK4_A	5YSP_A	0.94936	1VK4_A	ABJF_A	0.80752	1VK4_A	ABJF_A	0.82184	1VK4_A	5YSQ_B	0.92733	1VK4_A	5YSQ_B	0.95426	1VK4_A	5EYN_A	0.76471	1VK4_A	5EYN_A	0.81748
1VKC_A	ARBI_A	0.7666	1VKC_A	ARBI_A	0.78697	1VKC_A	ARBI_A	0.7666	1VKC_A	ARBI_A	0.78697	1VKC_A	1ON0_B	0.7249	1VKC_A	1ON0_B	0.74241	1VKC_A	1ON0_B	0.7249	1VKC_A	1ON0_B	0.74135
1VKW_A	AIOH_A	0.81175	1VKW_A	AIOH_A	0.82687	1VKW_A	AIOH_A	0.81175	1VKW_A	AIOH_A	0.82687	1VKW_A	2R01_A	0.47667	1VKW_A	2R01_A	0.49346	1VKW_A	2R01_A	0.47667	1VKW_A	2R01_A	0.50261
1VPB_A	NCRT_A	0.94564	1VPB_A	NCRT_A	0.94638	1VPB_A	NCRT_A	0.94564	1VPB_A	NCRT_A	0.94638	1VPB_A	3QTD_A	0.92396	1VPB_A	3QTD_A	0.93599	1VPB_A	3QTD_A	0.92396	1VPB_A	3QTD_A	0.95107
1VPK_A	6PTH_A	0.9167	1VPK_A	6PTH_A	0.91913	1VPK_A	PQCE_A	0.93242	1VPK_A	PQCE_A	0.93384	1VPK_A	6P81_A	0.89834	1VPK_A	6P81_A	0.89849	1VPK_A	6P81_A	0.89834	1VPK_A	6P81_A	0.89849
1VPR_A	HDMA_A	0.28308	1VPR_A	HDMA_A	0.25906	1VPR_A	PNGE_A	0.21012	1VPR_A	PNGE_A	0.2767	1VPR_A	1IFC_A	0.25744	1VPR_A	1IFC_A	0.30878	1VPR_A	1IFC_A	0.25744	1VPR_A	1IFC_A	0.30878
1VR8_A	HRDA_A	0.5628	1VR8_A	HRDA_A	0.57928	1VR8_A	HRDA_A	0.5628	1VR8_A	HRDA_A	0.57928	1VR8_A	2XC7_A	0.31141	1VR8_A	2XC7_A	0.31141	1VR8_A	2XC7_A	0.31141	1VR8_A	2XC7_A	0.30123
1VRM_A	CPMT_A	0.91381	1VRM_A	CPMT_A	0.91586	1VRM_A	JMTI_A	0.89738	1VRM_A	JMTI_A	0.89881	1VRM_A	3PND_C	0.83634	1VRM_A	3PND_C	0.86066	1VRM_A	3PND_C	0.83634	1VRM_A	3PND_C	0.85086
1W0H_A	1ZBH_A	0.97452	1W0H_A	1ZBH_A	0.97452	1W0H_A	HPGS_A	0.85154	1W0H_A	HPGS_A	0.85242	1W0H_A	1ZBU_B	0.94823	1W0H_A	1ZBU_B	0.94933	1W0H_A	4KB1_B	0.70266	1W0H_A	4KB1_B	0.7274
1W4T_A	PGOK_A	0.98065	1W4T_A	PGOK_A	0.98065	1W4T_A	DGKI_A	0.87827	1W4T_A	DGKI_A	0.88083	1W4T_A	4NV7_B	0.87728	1W4T_A	4NV7_B	0.87728	1W4T_A	3D9W_B	0.84493	1W4T_A	3D9W_B	0.87928
1W66_A	KJDA_A	0.9798	1W66_A	KJDA_A	0.9798	1W66_A	QIOS_A	0.86279	1W66_A	QIOS_A	0.86594	1W66_A	2QHS_A	0.84577	1W66_A	2QHS_A	0.86119	1W66_A	1VQZ_A	0.66643	1W66_A	1VQZ_A	0.68671
1W99_A	4MOA_A	0.99079	1W99_A	4MOA_A	0.99258	1W99_A	6OWK_A	0.82622	1W99_A	6OWK_A	0.83359	1W99_A	1JI6_A	0.8339	1W99_A	1JI6_A	0.84669	1W99_A	1JI6_A	0.8339	1W99_A	1JI6_A	0.84669
1WC2_A	5XC8_A	0.88836	1WC2_A	5XC8_A	0.90884	1WC2_A	4ZM7_A	0.64195	1WC2_A	4ZM7_A	0.65124	1WC2_A	5XC9_A	0.87859	1WC2_A	5XC9_A	0.91387	1WC2_A	3X2M_A	0.65504	1WC2_A	3X2M_A	0.66046
1WD5_A	MJOD_A	0.79795	1WD5_A	MJOD_A	0.80548	1WD5_A	OPAF_A	0.55134	1WD5_A	OPAF_A	0.56784	1WD5_A	5KNS_B	0.5378	1WD5_A	5KNS_B	0.54517	1WD5_A	5KNS_B	0.5378	1WD5_A	5KNS_B	0.55057
1WDE_A	MSHK_A	0.81658	1WDE_A	MSHK_A	0.81743	1WDE_A	BSTM_A	0.79549	1WDE_A	BSTM_A	0.79679	1WDE_A	2Z6R_A	0.78154	1WDE_A	2Z6R_A	0.80652	1WDE_A	2Z6R_A	0.78154	1WDE_A	2Z6R_A	0.80652
1WEL_A	2DB1_A	0.69303	1WEL_A	2DB1_A	0.69379	1WEL_A	2LXU_A	0.64517	1WEL_A	2LXU_A	0.64566	1WEL_A	2DO0_A	0.64633	1WEL_A	2DO0_A	0.64633	1WEL_A	2DO0_A	0.64633	1WEL_A	2DO0_A	0.55878
1WF6_A	6J0V_A	0.64072	1WF6_A	6J0V_A	0.64745	1WF6_A	5U6K_A	0.67315	1WF6_A	5U6K_A	0.72278	1WF6_A	4N40_A	0.50786	1WF6_A	4N40_A	0.57965	1WF6_A	4N40_A	0.50786	1WF6_A	4N40_A	0.60778
1WFG_A	2CSS_A	0.75102	1WFG_A	2CSS_A	0.75102	1WFG_A	2FE5_A	0.59413	1WFG_A	2FE5_A	0.59581	1WFG_A	2CSS_A	0.7878	1WFG_A	2CSS_A	0.7878	1WFG_A	5V6B_B	0.47535	1WFG_A	5V6B_B	0.54721
1WFJ_A	IACF_A	0.82268	1WFJ_A	IACF_A	0.8228	1WFJ_A	PDOI_A	0.74015	1WFJ_A	PDOI_A	0.7403	1WFJ_A	4ICW_A	0.68136	1WFJ_A	4ICW_A	0.68658	1WFJ_A	4ICW_A	0.68136	1WFJ_A	4ICW_A	0.68658
1WFM_A	3HN8_A	0.72233	1WFM_A	3HN8_A	0.74831	1WFM_A	4LCV_A	0.69749	1WFM_A	4LCV_A	0.69749	1WFM_A	2ENP_A	0.79234	1WFM_A	2ENP_A	0.79234	1WFM_A	5H4Z_A	0.70679	1WFM_A	5H4Z_A	0.70552
1WFT_A	2M26_A	0.69892	1WFT_A	2M26_A	0.69892	1WFT_A	6TPW_A	0.5962	1WFT_A	6TPW_A	0.61704	1WFT_A	3UTO_B	0.5839	1WFT_A	3UTO_B	0.60537	1WFT_A	3UTO_B	0.5839	1WFT_A	3UTO_B	0.60607
1WFU_A	PCQE_A	0.76716	1WFU_A	PCQE_A	0.76845	1WFU_A	6POL_A	0.59506	1WFU_A	6POL_A	0.59812	1WFU_A	3UTO_B	0.56931	1WFU_A	3UTO_B	0.56931	1WFU_A	3UTO_B	0.56931	1WFU_A	3UTO_B	0.59435
1WG7_A	3HIE_A	0.54851	1WG7_A	3HIE_A	0.56063	1WG7_A	2UZR_A	0.61922	1WG7_A	2UZR_A	0.61922	1WG7_A	1V5M_A	0.71307	1WG7_A	1V5M_A	0.71307	1WG7_A	1V5M_A	0.71307	1WG7_A	1V5M_A	0.63767
1WGO_A	6FG9_A	0.72749	1WGO_A	6FG9_A	0.73408	1WGO_A	5C14_A	0.57725	1WGO_A	5C14_A	0.57733	1WGO_A	6FFY_A	0.69582	1WGO_A	6FFY_A	0.73383	1WGO_A	6FG9_B	0.65947	1WGO_A	6FG9_B	0.74963
1WGP_A	DGPT_A	0.60404	1WGP_A	DGPT_A	0.60478	1WGP_A	DGPT_A	0.60404	1WGP_A	DGPT_A	0.60478	1WGP_A	3J4Q_B	0.69276	1WGP_A	3J4Q_B	0.69276	1WGP_A	3J4Q_B	0.69276	1WGP_A	3J4Q_B	0.71782
1WGS_A	6UE6_A	0.19833	1WGS_A	6UE6_A	0.38192	1WGS_A	6UE6_A	0.19833	1WGS_A	6UE6_A	0.38192	1WGS_A	3OB9_D	0.40403	1WGS_A	3OB9_D	0.4168	1WGS_A	3OB9_D	0.40403	1WGS_A	3OB9_D	0.41641
1WGV_A	2CR0_A	0.7355	1WGV_A	2CR0_A	0.74111	1WGV_A	MDKS_A	0.71837	1WGV_A	MDKS_A	0.7193	1WGV_A	1WH0_A	0.64947	1WGV_A	1WH0_A	0.64947	1WGV_A	1WH0_A	0.64947	1WGV_A	1WH0_A	0.59826
1WH0_A	4ELD_A	0.54114	1WH0_A	4ELD_A	0.54114	1WH0_A	EMGR_A	0.55833	1WH0_A	EMGR_A	0.55833	1WH0_A	1WGV_A	0.62255	1WH0_A	1WGV_A	0.62255	1WH0_A	1WGV_A	0.62255	1WH0_A	1WGV_A	0.56007
1WH1_A	2KPK_A	0.57995	1WH1_A	2KPK_A	0.58284	1WH1_A	4H11_A	0.61414	1WH1_A	4H11_A	0.61852	1WH1_A	1Z87_A	0.62015	1WH1_A	1Z87_A	0.62015	1WH1_A	1Z87_A	0.62015	1WH1_A	1Z87_A	0.56279
1WHN_A	ABPD_A	0.66664	1WHN_A	ABPD_A	0.67674	1WHN_A	EGPH_A	0.66459	1WHN_A	EGPH_A	0.67538	1WHN_A	6F00_B	0.64579	1WHN_A	6F00_B	0.64698	1WHN_A	2RS7_A	0.52678	1WHN_A	2RS7_A	0.44366
1WHR_A	5WQT_A	0.55213	1WHR_A	5WQT_A	0.55363	1WHR_A	5WQT_A	0.55213	1WHR_A	5WQT_A	0.55363	1WHR_A	2CPM_A	0.50256	1WHR_A	2CPM_A	0.50256	1WHR_A	2CPM_A	0.50256	1WHR_A	2CPM_A	0.4498
1WI1_A	PTHJ_A	0.67181	1WI1_A	PTHJ_A	0.68058	1WI1_A	1UPQ_A	0.63197	1WI1_A	1UPQ_A	0.63511	1WI1_A	2D9V_A	0.6941	1WI1_A	2D9V_A	0.6941	1WI1_A	2D9V_A	0.6941	1WI1_A	2D9V_A	0.63582
1WIC_A	2CRI_A	0.67108	1WIC_A	2CRI_A	0.67295	1WIC_A	1Z9O_A	0.65187	1WIC_A	1Z9O_A	0.65197	1WIC_A	2CRI_A	0.78075	1WIC_A	2CRI_A	0.78075	1WIC_A	2CRI_A	0.78075	1WIC_A	2CRI_A	0.67295
1WIN_A	6BP7_A	0.68687	1WIN_A	6BP7_A	0.6894	1WIN_A	6BP7_A	0.68687	1WIN_A	6BP7_A	0.6894	1WIN_A	3BK6_A	0.70846	1WIN_A	3BK6_A	0.71536	1WIN_A	3BK6_A	0.70846	1WIN_A	3BK6_A	0.71536
1WIR_A	NJPL_A	0.23481	1WIR_A	NJPL_A	0.28764	1WIR_A	PKDE_A	0.34405	1WIR_A	PKDE_A	0.44774	1WIR_A	5APO_Y	0.29822	1WIR_A	5APO_Y	0.29822	1WIR_A	5APO_Y	0.29203	1WIR_A	5APO_Y	0.29203
1WIS_A	1X4Z_A	0.7415	1WIS_A	1X4Z_A	0.7415	1WIS_A	5FM4_A	0.67379	1WIS_A	5FM4_A	0.67548	1WIS_A	3UTO_B	0.6278	1WIS_A	3UTO_B	0.68003	1WIS_A	3UTO_B	0.6278	1WIS_A	3UTO_B	0.69828
1WIX_A	6B9H_A	0.85306	1WIX_A	6B9H_A	0.85306	1WIX_A	HBKD_A	0.30569	1WIX_A	HBKD_A	0.32436	1WIX_A	6B9H_A	0.8531	1WIX_A	6B9H_A	0.85306	1WIX_A	6QJA_A	0.68658	1WIX_A	6QJA_A	0.6863
1WJ5_A	6W6W_C	0.6219	1WJ5_A	6W6W_C	0.6377	1WJ5_A	HPJI_A	0.41527	1WJ5_A	HPJI_A	0.44604	1WJ5_A	4JQF_A	0.62314	1WJ5_A	4JQF_A	0.63672	1WJ5_A	4RGU_B	0.365	1WJ5_A	4RGU_B	0.37039
1WJJ_A	QKMJ_A	0.71035	1WJJ_A	QKMJ_A	0.71035	1WJJ_A	4OWW_B	0.63349	1WJJ_A	4OWW_B	0.63349	1WJJ_A	4OWX_B	0.20487	1WJJ_A	4OWX_B	0.3182	1WJJ_A	4OWX_B	0.20487	1WJJ_A	4OWX_B	0.6302
1WJR_A	6NFX_A	0.68238	1WJR_A	6NFX_A	0.70085	1WJR_A	6NFX_A	0.68238	1WJR_A	6NFX_A	0.70085	1WJR_A	1WJS_A	0.7072	1WJR_A	1WJS_A	0.7072	1WJR_A	1WJS_A	0.7072	1WJR_A	1WJS_A	0.61027
1WK0_A	4PBX_A	0.62224	1WK0_A	4PBX_A	0.65841	1WK0_A	4M4R_A	0.60155	1WK0_A	4M4R_A	0.61413	1WK0_A	6PYH_D	0.58512	1WK0_A	6PYH_D	0.58512	1WK0_A	6PYH_D	0.57326	1WK0_A	6PYH_D	0.57326
1WK1_A	NRBL_A	0.6855	1WK1_A	NRBL_A	0.69737	1WK1_A	NHIM_A	0.68294	1WK1_A	NHIM_A	0.69786	1WK1_A	5G6U_A	0.6988	1WK1_A	5G6U_A	0.71069	1WK1_A	5G6U_A	0.6988	1WK1_A	5G6U_A	0.71069
1WKR_A	AMGE_A	0.82716	1WKR_A	AMGE_A	0.8366	1WKR_A	JBTC_A	0.84023	1WKR_A	JBTC_A	0.84536	1WKR_A	4YBF_A	0.80624	1WKR_A	4YBF_A	0.81174	1WKR_A	4YBF_A	0.80624	1WKR_A	4YBF_A	0.81174
1WKY_A	2WHJ_A	0.66154	1WKY_A	2WHJ_A	0.66154	1WKY_A	4FK9_A	0.63596	1WKY_A	4FK9_A	0.63634	1WKY_A	2WHJ_A	0.65836	1WKY_A	2WHJ_A	0.66154	1WKY_A	1G0C_A	0.55149	1WKY_A	1G0C_A	0.56884
1WLJ_A	OSGR_A	0.98417	1WLJ_A	OSGR_A	0.98417	1WLJ_A	4CZW_A	0.83255	1WLJ_A	4CZW_A	0.83584	1WLJ_A	5Z9X_A	0.7655	1WLJ_A	5Z9X_A	0.76659	1WLJ_A	5Z9X_A	0.7655	1WLJ_A	5Z9X_A	0.76659
1WM5_A	DATN_A	0.58637	1WM5_A	DATN_A	0.62123	1WM5_A	4JHR_A	0.65768	1WM5_A	4JHR_A	0.71166	1WM5_A	1HH8_A	0.92601	1WM5_A	1HH8_A	0.92601	1WM5_A	2HO1_A	0.56113	1WM5_A	2HO1_A	0.63124
1WP5_A	LFJT_A	0.88287	1WP5_A	LFJT_A	0.88326	1WP5_A	3UC1_A	0.80574	1WP5_A	3UC1_A	0.80574	1WP5_A	6RKW_A	0.81887	1WP5_A	6RKW_A	0.82157	1WP5_A	3L6V_A	0.8059	1WP5_A	3L6V_A	0.80819
1WPI_A	3A3T_A	0.35615	1WPI_A	3A3T_A	0.38482	1WPI_A	ITMA_A	0.49814	1WPI_A	ITMA_A	0.49765	1WPI_A	1Z3E_A	0.479	1WPI_A	1Z3E_A	0.49246	1WPI_A	1Z3E_A	0.479	1WPI_A	1Z3E_A	0.49246
1WZA_A	3K8L_A	0.90061	1WZA_A	3K8L_A	0.90251	1WZA_A	BJCM_A	0.89611	1WZA_A	BJCM_A	0.91155	1WZA_A	3AJ7_A	0.852	1WZA_A	3AJ7_A	0.86957	1WZA_A	3AJ7_A	0.852	1WZA_A	3AJ7_A	0.86957
1X1F_A	PQGA_A	0.50603	1X1F_A	PQGA_A	0.64976	1X1F_A	3A8P_A	0.57292	1X1F_A	3A8P_A	0.589	1X1F_A	3TFM_A	0.53833	1X1F_A	3TFM_A	0.57286	1X1F_A	3TFM_A	0.53833	1X1F_A	3TFM_A	0.57286
1X4Z_A	5I99_A	0.77317	1X4Z_A	5I99_A	0.78845	1X4Z_A	5FM4_A	0.73259	1X4Z_A	5FM4_A	0.74107	1X4Z_A	3UTO_B	0.66772	1X4Z_A	3UTO_B	0.73313	1X4Z_A	3UTO_B	0.66772	1X4Z_A	3UTO_B	0.75429
1X51_A	NAKQ_A	0.70093	1X51_A	NAKQ_A	0.70287	1X51_A	PHJS_A	0.65235	1X51_A	PHJS_A	0.65762	1X51_A	4YPR_A	0.69976	1X51_A	4YPR_A	0.69976	1X51_A	4YPR_A	0.69976	1X51_A	4YPR_A	0.69976
1X53_A	HSBM_A	0.853	1X53_A	HSBM_A	0.8576	1X53_A	IOEK_A	0.83359	1X53_A	IOEK_A	0.83698	1X53_A	2LAK_A	0.79408	1X53_A	2LAK_A	0.79408	1X53_A	2LAK_A	0.79408	1X53_A	2LAK_A	0.70661
1X5E_A	EFAL_A	0.74253	1X5E_A	EFAL_A	0.75552	1X5E_A	3WGE_A	0.73007	1X5E_A	3WGE_A	0.73824	1X5E_A	2DJ1_A	0.79002	1X5E_A	2DJ1_A	0.79002	1X5E_A	6I7S_A	0.72229	1X5E_A	6I7S_A	0.74905
1X5I_A	EGDQ_A	0.67519	1X5I_A	EGDQ_A	0.68576	1X5I_A	1WFN_A	0.65079	1X5I_A	1WFN_A	0.65287	1X5I_A	2CSP_A	0.56417	1X5I_A	2CSP_A	0.56417	1X5I_A	2CSP_A	0.56417	1X5I_A	2CSP_A	0.55633
1XDN_A	EPRK_A	0.90955	1XDN_A	EPRK_A	0.90955	1XDN_A	2HVQ_A	0.72153	1XDN_A	2HVQ_A	0.72472	1XDN_A	2HVQ_A	0.71598	1XDN_A	2HVQ_A	0.72097	1XDN_A	2HVQ_A	0.71598	1XDN_A	2HVQ_A	0.72472
1XFK_A	BGOE_A	0.89929	1XFK_A	BGOE_A	0.90116	1XFK_A	2A0M_A	0.80144	1XFK_A	2A0M_A	0.80319	1XFK_A	3M1R_D	0.80042	1XFK_A	3M1R_D	0.80634	1XFK_A	3M1R_D	0.80042	1XFK_A	3M1R_D	0.81395
1XJV_A	3KJO_A	0.98504	1XJV_A	3KJO_A	0.99202	1XJV_A	1K8G_A	0.52521	1XJV_A	1K8G_A	0.53011	1XJV_A	3KJP_A	0.9924	1XJV_A	3KJP_A	0.99911	1XJV_A	1K8G_C	0.478	1XJV_A	1K8G_C	0.53011
1XKP_B	PMEA_A	0.93871	1XKP_B	PMEA_A	0.94012	1XKP_B	JGPR_A	0.75821	1XKP_B	JGPR_A	0.75913	1XKP_B	3EPU_B	0.60596	1XKP_B	3EPU_B	0.73171	1XKP_B	3EPU_B	0.60596	1XKP_B	3EPU_B	0.61092
1XKP_C	5Z38_A	0.7511	1XKP_C	5Z38_A	0.75496	1XKP_C	JGPR_A	0.75572	1XKP_C	JGPR_A	0.75813	1XKP_C	5Z38_C	0.72521	1XKP_C	5Z38_C	0.75496	1XKP_C	5Z38_C	0.72521	1XKP_C	5Z38_C	0.73864
1XO8_A	1YYC_A	0.65812	1XO8_A	1YYC_A	0.65812	1XO8_A	QCKO_A	0.60556	1XO8_A	QCKO_A	0.62118	1XO8_A	1YYC_A	0.75272	1XO8_A	1YYC_A	0.75272	1XO8_A	3BUT_A	0.56211	1XO8_A	3BUT_A	0.57365
1XOV_A	5J72_A	0.50441	1XOV_A	5J72_A	0.50838	1XOV_A	4RN7_A	0.49708	1XOV_A	4RN7_A	0.49869	1XOV_A	4RN7_A	0.48277	1XOV_A	4RN7_A	0.49569	1XOV_A	4RN7_A	0.48277	1XOV_A	4RN7_A	0.49869
1XOY_A	QHBN_A	0.84843	1XOY_A	QHBN_A	0.86071	1XOY_A	MKGL_A	0.67708	1XOY_A	MKGL_A	0.67761	1XOY_A	1WWY_A	0.88073	1XOY_A	1WWY_A	0.88073	1XOY_A	4UI9_L	0.55891	1XOY_A	4UI9_L	0.67889
1XPN_A	PMRS_A	0.74274	1XPN_A	PMRS_A	0.74274	1XPN_A	3HTL_X	0.43062	1XPN_A	3HTL_X	0.42875	1XPN_A	3QEC_A	0.70866	1XPN_A	3QEC_A	0.70863	1XPN_A	6R6I_A	0.29051	1XPN_A	6R6I_A	0.42004
1Y0K_A	AKRD_A	0.34729	1Y0K_A	AKRD_A	0.44335	1Y0K_A	AKRD_A	0.34729	1Y0K_A	AKRD_A	0.44335	1Y0K_A	3DKN_B	0.32427	1Y0K_A	3DKN_B	0.32427	1Y0K_A	3DKN_B	0.15986	1Y0K_A	3DKN_B	0.15986
1Y6I_A	1Z3X_A	0.88238	1Y6I_A	1Z3X_A	0.88367	1Y6I_A	ETIQ_A	0.33992	1Y6I_A	ETIQ_A	0.37226	1Y6I_A	4XKB_A	0.92531	1Y6I_A	4XKB_A	0.92531	1Y6I_A	2JS3_B	0.22385	1Y6I_A	2JS3_B	0.1975
1Y88_A	BIOC_A	0.44859	1Y88_A	BIOC_A	0.45633	1Y88_A	BIOC_A	0.44859	1Y88_A	BIOC_A	0.45633	1Y88_A	4OC8_B	0.50686	1Y88_A	4OC8_B	0.55368	1Y88_A	4OC8_B	0.50686	1Y88_A	4OC8_B	0.55491
1Y8A_A	3WGU_A	0.49631	1Y8A_A	3WGU_A	0.5173	1Y8A_A	3WGU_A	0.49631	1Y8A_A	3WGU_A	0.5173	1Y8A_A	3N28_A	0.54166	1Y8A_A	3N28_A	0.54294	1Y8A_A	3N28_A	0.54166	1Y8A_A	3N28_A	0.54294
1Y9Q_A	PLCJ_A	0.52549	1Y9Q_A	PLCJ_A	0.52672	1Y9Q_A	PLSH_A	0.81474	1Y9Q_A	PLSH_A	0.81549	1Y9Q_A	6B9R_D	0.43576	1Y9Q_A	6B9R_D	0.48539	1Y9Q_A	6B9R_D	0.43576	1Y9Q_A	6B9R_D	0.48619
1YB3_A	CPKS_A	0.6014	1YB3_A	CPKS_A	0.62025	1YB3_A	CPKS_A	0.6014	1YB3_A	CPKS_A	0.62025	1YB3_A	3DUZ_A	0.16241	1YB3_A	3DUZ_A	0.26298	1YB3_A	3DUZ_A	0.16241	1YB3_A	3DUZ_A	0.26298
1YB5_A	NIGS_A	0.99106	1YB5_A	NIGS_A	0.99106	1YB5_A	CGMJ_A	0.89239	1YB5_A	CGMJ_A	0.89508	1YB5_A	4Y1B_A	0.85622	1YB5_A	4Y1B_A	0.87401	1YB5_A	4Y1B_A	0.85622	1YB5_A	4Y1B_A	0.87401
1YC9_A	PKQT_A	0.9391	1YC9_A	PKQT_A	0.94533	1YC9_A	JIMO_A	0.89601	1YC9_A	JIMO_A	0.91558	1YC9_A	4MT4_C	0.91275	1YC9_A	4MT4_C	0.92707	1YC9_A	4MT4_C	0.91275	1YC9_A	4MT4_C	0.92319
1YDU_A	PEAN_A	0.42853	1YDU_A	PEAN_A	0.43086	1YDU_A	LITE_A	0.43764	1YDU_A	LITE_A	0.44043	1YDU_A	2F9Z_C	0.13777	1YDU_A	2F9Z_C	0.24884	1YDU_A	2F9Z_C	0.13777	1YDU_A	2F9Z_C	0.26652
1YHT_A	1C7T_A	0.7791	1YHT_A	1C7T_A	0.7983	1YHT_A	MJAK_A	0.73614	1YHT_A	MJAK_A	0.73703	1YHT_A	4AZ7_A	0.75396	1YHT_A	4AZ7_A	0.77877	1YHT_A	4AZ7_A	0.75396	1YHT_A	4AZ7_A	0.77877
1YLE_A	ONHG_A	0.93864	1YLE_A	ONHG_A	0.94748	1YLE_A	LSBJ_A	0.35648	1YLE_A	LSBJ_A	0.39625	1YLE_A	4E2A_B	0.37052	1YLE_A	4E2A_B	0.39704	1YLE_A	4E2A_B	0.37052	1YLE_A	4E2A_B	0.39831
1YT3_A	OMQH_A	0.99592	1YT3_A	OMQH_A	0.99592	1YT3_A	NOIP_A	0.72026	1YT3_A	NOIP_A	0.73323	1YT3_A	3CYM_A	0.71393	1YT3_A	3CYM_A	0.7259	1YT3_A	3CYM_A	0.71393	1YT3_A	3CYM_A	0.7259
1YT8_A	PKMD_A	0.99689	1YT8_A	PKMD_A	0.99689	1YT8_A	3TP9_A	0.28508	1YT8_A	3TP9_A	0.28843	1YT8_A	6H9A_A	0.29371	1YT8_A	6H9A_A	0.34005	1YT8_A	6H9A_A	0.63048	1YT8_A	6H9A_A	0.34005
1YUA_A	PJSD_A	0.74219	1YUA_A	PJSD_A	0.75436	1YUA_A	4WK0_A	0.3773	1YUA_A	4WK0_A	0.461	1YUA_A	4RUL_A	0.66633	1YUA_A	4RUL_A	0.68374	1YUA_A	4RUL_A	0.31486	1YUA_A	4RUL_A	0.66843
1YX0_A	HPTM_A	0.7787	1YX0_A	HPTM_A	0.7787	1YX0_A	BINO_A	0.73918	1YX0_A	BINO_A	0.74036	1YX0_A	3LOD_A	0.70882	1YX0_A	3LOD_A	0.7222	1YX0_A	3LOD_A	0.70882	1YX0_A	3LOD_A	0.7222
1YZF_A	CQNF_A	0.85247	1YZF_A	CQNF_A	0.8577	1YZF_A	3RJT_A	0.83696	1YZF_A	3RJT_A	0.83735	1YZF_A	6NKD_B	0.74442	1YZF_A	6NKD_B	0.75787	1YZF_A	6NKD_B	0.74442	1YZF_A	6NKD_B	0.75875
1Z67_A	HMKB_A	0.39783	1Z67_A	HMKB_A	0.41016	1Z67_A	HMKB_A	0.39783	1Z67_A	HMKB_A	0.41016	1Z67_A	2JRT_A	0.42354	1Z67_A	2JRT_A	0.42354	1Z67_A	2JRT_A	0.42354	1Z67_A	2JRT_A	0.29372
1Z6M_A	EMIT_A	0.96373	1Z6M_A	EMIT_A	0.96373	1Z6M_A	3EU3_A	0.79783	1Z6M_A	3EU3_A	0.80419	1Z6M_A	5KBC_A	0.72191	1Z6M_A	5KBC_A	0.74538	1Z6M_A	5KBC_A	0.72191	1Z6M_A	5KBC_A	0.74538
1Z6N_A	3LEF_A	0.98419	1Z6N_A	3LEF_A	0.98419	1Z6N_A	LEHM_A	0.79541	1Z6N_A	LEHM_A	0.80113	1Z6N_A	3QOU_A	0.37526	1Z6N_A	3QOU_A	0.44198	1Z6N_A	3QOU_A	0.37526	1Z6N_A	3QOU_A	0.44394
1ZA0_A	NOGR_A	0.95995	1ZA0_A	NOGR_A	0.98439	1ZA0_A	FCRI_A	0.81482	1ZA0_A	FCRI_A	0.85107	1ZA0_A	1AFR_C	0.80201	1ZA0_A	1AFR_C	0.84522	1ZA0_A	1AFR_C	0.80201	1ZA0_A	1AFR_C	0.84566
1ZD0_A	PEJS_A	0.66737	1ZD0_A	PEJS_A	0.7437	1ZD0_A	CBSO_A	0.67697	1ZD0_A	CBSO_A	0.76288	1ZD0_A	3ENP_A	0.61762	1ZD0_A	3ENP_A	0.72739	1ZD0_A	3ENP_A	0.61762	1ZD0_A	3ENP_A	0.73617
1ZHV_A	5GV2_C	0.76647	1ZHV_A	5GV2_C	0.77993	1ZHV_A	5GV2_C	0.76647	1ZHV_A	5GV2_C	0.77993	1ZHV_A	1ZVP_D	0.71516	1ZHV_A	1ZVP_D	0.74258	1ZHV_A	1ZVP_D	0.71516	1ZHV_A	1ZVP_D	0.72113
1ZN6_A	2F20_A	0.84625	1ZN6_A	2F20_A	0.85653	1ZN6_A	2F20_A	0.84625	1ZN6_A	2F20_A	0.85653	1ZN6_A	2F20_B	0.81136	1ZN6_A	2F20_B	0.83263	1ZN6_A	2F20_B	0.81136	1ZN6_A	2F20_B	0.83359
1ZRR_A	PMEI_A	0.83405	1ZRR_A	PMEI_A	0.83405	1ZRR_A	MIGP_A	0.64164	1ZRR_A	MIGP_A	0.64164	1ZRR_A	4QGL_A	0.72015	1ZRR_A	4QGL_A	0.72716	1ZRR_A	5I8Y_A	0.60085	1ZRR_A	5I8Y_A	0.6306
1ZSW_A	CPBJ_A	0.90893	1ZSW_A	CPBJ_A	0.91141	1ZSW_A	4HUZ_A	0.8464	1ZSW_A	4HUZ_A	0.85408	1ZSW_A	3OAJ_B	0.88735	1ZSW_A	3OAJ_B	0.88685	1ZSW_A	4HUZ_A	0.83444	1ZSW_A	4HUZ_A	0.85408
1ZU1_A	6Y5Q_9	0.29639	1ZU1_A	6Y5Q_9	0.32463	1ZU1_A	6Y5Q_9	0.29639	1ZU1_A	6Y5Q_9	0.32463	1ZU1_A	6QIK_Z	0.2963	1ZU1_A	6QIK_Z	0.2963	1ZU1_A	6QIK_Z	0.22741	1ZU1_A	6QIK_Z	0.22741
1ZU2_A	JKEB_A	0.67192	1ZU2_A	JKEB_A	0.67767	1ZU2_A	MKNO_A	0.69872	1ZU2_A	MKNO_A	0.71679	1ZU2_A	1Y8M_A	0.61088	1ZU2_A	1Y8M_A	0.61088	1ZU2_A	1Y8M_A	0.61088	1ZU2_A	1Y8M_A	0.56173
2A2P_A	2QC7_A	0.44922	2A2P_A	2QC7_A	0.45435	2A2P_A	BRJT_A	0.5534	2A2P_A	BRJT_A	0.55947	2A2P_A	2A4H_A	0.61093	2A2P_A	2A4H_A	0.61093	2A2P_A	2A4H_A	0.61093	2A2P_A	2A4H_A	0.524
2A4H_A	BRJT_A	0.54203	2A4H_A	BRJT_A	0.54203	2A4H_A	BRJT_A	0.54203	2A4H_A	BRJT_A	0.54203	2A4H_A	2A2P_A	0.56226	2A4H_A	2A2P_A	0.56226	2A4H_A	2A2P_A	0.56226	2A4H_A	2A2P_A	0.5343
2ADZ_A	1Z87_A	0.52836	2ADZ_A	1Z87_A	0.53034	2ADZ_A	2I5F_A	0.45992	2ADZ_A	2I5F_A	0.46262	2ADZ_A	1Z87_A	0.46972	2ADZ_A	1Z87_A	0.53034	2ADZ_A	5C5B_B	0.25408	2ADZ_A	5C5B_B	0.44754
2AJ6_A	PLSG_A	0.72876	2AJ6_A	PLSG_A	0.75915	2AJ6_A	EAIL_A	0.76013	2AJ6_A	EAIL_A	0.76664	2AJ6_A	2Q7B_A	0.67926	2AJ6_A	2Q7B_A	0.70638	2AJ6_A	2Q7B_A	0.67926	2AJ6_A	2Q7B_A	0.71762
2AMH_A	LRJH_A	0.98489	2AMH_A	LRJH_A	0.99144	2AMH_A	LAGK_A	0.87912	2AMH_A	LAGK_A	0.88244	2AMH_A	1EX2_A	0.8288	2AMH_A	1EX2_A	0.83674	2AMH_A	1EX2_A	0.8288	2AMH_A	1EX2_A	0.83674
2AP3_A	LFTG_A	0.93112	2AP3_A	LFTG_A	0.93668	2AP3_A	NFRT_A	0.60362	2AP3_A	NFRT_A	0.60496	2AP3_A	6U42_7T	0.30117	2AP3_A	6U42_7T	0.30117	2AP3_A	6U42_7T	0.33882	2AP3_A	6U42_7	0.33882
2ATZ_A	KRJM_A	0.95857	2ATZ_A	KRJM_A	0.97176	2ATZ_A	KHAM_A	0.64485	2ATZ_A	KHAM_A	0.67188	2ATZ_A	2R9L_A	0.66604	2ATZ_A	2R9L_A	0.66604	2ATZ_A	2R9L_A	0.66604	2ATZ_A	2R9L_A	0.66604
2AXL_A	6YHR_A	0.67877	2AXL_A	6YHR_A	0.67877	2AXL_A	1OYW_A	0.62116	2AXL_A	1OYW_A	0.64309	2AXL_A	3AAF_A	0.63879	2AXL_A	3AAF_A	0.63879	2AXL_A	4TMU_A	0.57293	2AXL_A	4TMU_A	0.61215
2AXO_A	INBP_A	0.80057	2AXO_A	INBP_A	0.81023	2AXO_A	INBP_A	0.80057	2AXO_A	INBP_A	0.81023	2AXO_A	5Y1A_A	0.67611	2AXO_A	5Y1A_A	0.73852	2AXO_A	5Y1A_A	0.67611	2AXO_A	5Y1A_A	0.73852
2AZW_A	CPDG_A	0.95653	2AZW_A	CPDG_A	0.95987	2AZW_A	HQER_A	0.72471	2AZW_A	HQER_A	0.73841	2AZW_A	3O8S_A	0.66852	2AZW_A	3O8S_A	0.68192	2AZW_A	3O8S_A	0.675	2AZW_A	3O8S_A	0.68192
2B06_A	OCRE_A	0.93487	2B06_A	OCRE_A	0.93487	2B06_A	NSIP_A	0.7985	2B06_A	NSIP_A	0.80865	2B06_A	3GRN_A	0.67632	2B06_A	3GRN_A	0.68632	2B06_A	3GRN_A	0.67632	2B06_A	3GRN_A	0.68632
2B0A_A	MPLT_A	0.98775	2B0A_A	MPLT_A	0.98775	2B0A_A	IKPL_A	0.87088	2B0A_A	IKPL_A	0.88191	2B0A_A	4CO9_D	0.80253	2B0A_A	4CO9_D	0.8529	2B0A_A	4CO9_D	0.80253	2B0A_A	4CO9_D	0.85183
2B0H_A	2KVP_A	0.85401	2B0H_A	2KVP_A	0.85401	2B0H_A	4F7G_B	0.76801	2B0H_A	4F7G_B	0.77032	2B0H_A	2KBB_A	0.81618	2B0H_A	2KBB_A	0.81618	2B0H_A	2KBB_A	0.81618	2B0H_A	2KBB_A	0.76709
2B3W_A	HORC_A	0.78428	2B3W_A	HORC_A	0.79018	2B3W_A	METJ_A	0.80491	2B3W_A	METJ_A	0.81019	2B3W_A	3UYX_B	0.14836	2B3W_A	3UYX_B	0.27637	2B3W_A	3UYX_B	0.14836	2B3W_A	3UYX_B	0.27471
2B4W_A	EPHK_A	0.97509	2B4W_A	EPHK_A	0.98381	2B4W_A	5AY9_A	0.75742	2B4W_A	5AY9_A	0.77395	2B4W_A	6Q50_A	0.98616	2B4W_A	6Q50_A	0.99319	2B4W_A	5B0S_B	0.72006	2B4W_A	5B0S_B	0.78506
2BI0_A	NOFA_A	0.97041	2BI0_A	NOFA_A	0.97196	2BI0_A	4E3E_A	0.8663	2BI0_A	4E3E_A	0.87755	2BI0_A	4E3E_B	0.84698	2BI0_A	4E3E_B	0.86979	2BI0_A	4E3E_B	0.84698	2BI0_A	4E3E_B	0.87011
2BW3_A	4D1Q_A	0.8184	2BW3_A	4D1Q_A	0.8184	2BW3_A	CLPS_A	0.66669	2BW3_A	CLPS_A	0.67163	2BW3_A	2BW3_B	0.14562	2BW3_A	2BW3_B	0.98263	2BW3_A	4J00_A	0.08466	2BW3_A	4J00_A	0.23393
2CB0_A	2DEC_A	0.99642	2CB0_A	2DEC_A	0.99642	2CB0_A	MFTK_A	0.91105	2CB0_A	MFTK_A	0.91766	2CB0_A	2E5F_A	0.99589	2CB0_A	2E5F_A	0.99589	2CB0_A	3OOJ_F	0.88944	2CB0_A	3OOJ_F	0.91726
2CJ4_A	CKSE_A	0.94702	2CJ4_A	CKSE_A	0.95025	2CJ4_A	KSCO_A	0.90789	2CJ4_A	KSCO_A	0.90789	2CJ4_A	1XG2_B	0.88613	2CJ4_A	1XG2_B	0.88613	2CJ4_A	1XG2_B	0.88613	2CJ4_A	1XG2_B	0.9004
2CPR_A	4NLB_A	0.69396	2CPR_A	4NLB_A	0.71323	2CPR_A	4NLB_A	0.69396	2CPR_A	4NLB_A	0.71323	2CPR_A	3SAH_B	0.74701	2CPR_A	3SAH_B	0.76176	2CPR_A	2DGZ_A	0.56881	2CPR_A	2DGZ_A	0.53916
2CR9_A	6F1K_A	0.72316	2CR9_A	6F1K_A	0.72622	2CR9_A	6F1K_A	0.72316	2CR9_A	6F1K_A	0.72622	2CR9_A	4OQB_C	0.21695	2CR9_A	4OQB_C	0.31982	2CR9_A	2RA8_A	0.40522	2CR9_A	2RA8_A	0.45646
2CRI_A	2RR3_A	0.78222	2CRI_A	2RR3_A	0.78222	2CRI_A	QJFK_A	0.70079	2CRI_A	QJFK_A	0.70079	2CRI_A	1WIC_A	0.73703	2CRI_A	1WIC_A	0.73703	2CRI_A	1WIC_A	0.73703	2CRI_A	1WIC_A	0.69259
2CRM_A	2CRZ_A	0.74863	2CRM_A	2CRZ_A	0.74863	2CRM_A	2CRZ_A	0.74863	2CRM_A	2CRZ_A	0.74863	2CRM_A	3UTO_B	0.67419	2CRM_A	3UTO_B	0.67419	2CRM_A	3UTO_B	0.67419	2CRM_A	3UTO_B	0.68548
2CRY_A	3OQ3_B	0.65356	2CRY_A	3OQ3_B	0.65513	2CRY_A	ACEH_A	0.68298	2CRY_A	ACEH_A	0.70643	2CRY_A	1Z7Z_I	0.38865	2CRY_A	1Z7Z_I	0.38865	2CRY_A	1Z7Z_I	0.55966	2CRY_A	1Z7Z_I	0.55966
2CSP_A	EIGK_A	0.59572	2CSP_A	EIGK_A	0.62687	2CSP_A	4N5U_A	0.57958	2CSP_A	4N5U_A	0.58066	2CSP_A	3UTO_B	0.52598	2CSP_A	3UTO_B	0.57221	2CSP_A	3UTO_B	0.52598	2CSP_A	3UTO_B	0.58444
2CUL_A	OEFM_A	0.88512	2CUL_A	OEFM_A	0.90488	2CUL_A	CPOT_A	0.88772	2CUL_A	CPOT_A	0.90844	2CUL_A	3CES_B	0.55371	2CUL_A	3CES_B	0.82985	2CUL_A	3CES_B	0.55371	2CUL_A	3CES_B	0.82737
2CVE_A	PORC_A	0.89254	2CVE_A	PORC_A	0.89509	2CVE_A	KRIP_A	0.80835	2CVE_A	KRIP_A	0.80835	2CVE_A	1VI7_A	0.67224	2CVE_A	1VI7_A	0.68066	2CVE_A	6Q2D_F	0.72071	2CVE_A	6Q2D_F	0.72071
2CW9_A	2FXT_A	0.74858	2CW9_A	2FXT_A	0.7503	2CW9_A	2FXT_A	0.74858	2CW9_A	2FXT_A	0.7503	2CW9_A	3QK9_B	0.72498	2CW9_A	3QK9_B	0.72504	2CW9_A	6NU2_D	0.24584	2CW9_A	6NU2_D	0.24584
2CXH_A	PSTI_A	0.69408	2CXH_A	PSTI_A	0.70986	2CXH_A	MSPE_A	0.74435	2CXH_A	MSPE_A	0.74576	2CXH_A	6EM3_X	0.68024	2CXH_A	6EM3_X	0.68024	2CXH_A	6EM3_X	0.568	2CXH_A	6EM3_X	0.68024
2DAW_A	2DAX_A	0.75234	2DAW_A	2DAX_A	0.75549	2DAW_A	3FM3_A	0.3709	2DAW_A	3FM3_A	0.37278	2DAW_A	2DAX_A	0.80957	2DAW_A	2DAX_A	0.80957	2DAW_A	2EBK_A	0.73016	2DAW_A	2EBK_A	0.65515
2DAX_A	2DAW_A	0.76217	2DAX_A	2DAW_A	0.76416	2DAX_A	2DAW_A	0.76217	2DAX_A	2DAW_A	0.76416	2DAX_A	2DAW_A	0.81515	2DAX_A	2DAW_A	0.81515	2DAX_A	2EBK_A	0.75627	2DAX_A	2EBK_A	0.65399
2DBJ_A	1VA9_A	0.66697	2DBJ_A	1VA9_A	0.66975	2DBJ_A	4N5U_A	0.69636	2DBJ_A	4N5U_A	0.69636	2DBJ_A	2CSP_A	0.64644	2DBJ_A	2CSP_A	0.64644	2DBJ_A	2CSP_A	0.64644	2DBJ_A	2CSP_A	0.58212
2DJ0_A	LAEC_A	0.86894	2DJ0_A	LAEC_A	0.87012	2DJ0_A	NCLM_A	0.67284	2DJ0_A	NCLM_A	0.67284	2DJ0_A	4TVE_A	0.64514	2DJ0_A	4TVE_A	0.67302	2DJ0_A	4TVE_A	0.64514	2DJ0_A	4TVE_A	0.67302
2DLQ_A	5WJQ_D	0.33588	2DLQ_A	5WJQ_D	0.35932	2DLQ_A	EGJM_A	0.34186	2DLQ_A	EGJM_A	0.33583	2DLQ_A	2JP9_A	0.32532	2DLQ_A	2JP9_A	0.32532	2DLQ_A	6QNX_C	0.07021	2DLQ_A	6QNX_C	0.07021
2DLX_A	KNJF_A	0.65416	2DLX_A	KNJF_A	0.66704	2DLX_A	3F9U_A	0.63685	2DLX_A	3F9U_A	0.65071	2DLX_A	2LST_A	0.66255	2DLX_A	2LST_A	0.66255	2DLX_A	2LST_A	0.66255	2DLX_A	2LST_A	0.64406
2DMK_A	2V5Y_A	0.62215	2DMK_A	2V5Y_A	0.61668	2DMK_A	1VA9_A	0.63716	2DMK_A	1VA9_A	0.64383	2DMK_A	3UTO_B	0.60037	2DMK_A	3UTO_B	0.60037	2DMK_A	3UTO_B	0.60037	2DMK_A	3UTO_B	0.62221
2E7G_A	ERJP_A	0.59619	2E7G_A	ERJP_A	0.60398	2E7G_A	1JOS_A	0.59285	2E7G_A	1JOS_A	0.59627	2E7G_A	1KKG_A	0.60661	2E7G_A	1KKG_A	0.60661	2E7G_A	1KKG_A	0.60661	2E7G_A	1KKG_A	0.56193
2E8B_A	JIGF_A	0.81679	2E8B_A	JIGF_A	0.82607	2E8B_A	AIGE_A	0.81205	2E8B_A	AIGE_A	0.82125	2E8B_A	1H4C_A	0.77891	2E8B_A	1H4C_A	0.79578	2E8B_A	1H4C_A	0.77891	2E8B_A	1H4C_A	0.79578
2EBM_A	2YZ0_A	0.7991	2EBM_A	2YZ0_A	0.7991	2EBM_A	1UKX_A	0.80079	2EBM_A	1UKX_A	0.80223	2EBM_A	1UKX_A	0.86092	2EBM_A	1UKX_A	0.86092	2EBM_A	2DAY_A	0.80077	2EBM_A	2DAY_A	0.75329
2EI9_A	6A44_A	0.99181	2EI9_A	6A44_A	0.99181	2EI9_A	2V0R_A	0.80416	2EI9_A	2V0R_A	0.81836	2EI9_A	6A42_A	0.99163	2EI9_A	6A42_A	0.99289	2EI9_A	1VYB_B	0.78134	2EI9_A	1VYB_B	0.81736
2EO4_A	HGFI_A	0.82795	2EO4_A	HGFI_A	0.82795	2EO4_A	3O0M_A	0.80977	2EO4_A	3O0M_A	0.80977	2EO4_A	1Y23_E	0.67947	2EO4_A	1Y23_E	0.6799	2EO4_A	3KSV_A	0.6502	2EO4_A	3KSV_A	0.65128
2EO6_A	6I5J_D	0.64571	2EO6_A	6I5J_D	0.64944	2EO6_A	5W3R_A	0.64044	2EO6_A	5W3R_A	0.64044	2EO6_A	2ROR_A	0.7047	2EO6_A	2ROR_A	0.7047	2EO6_A	2ROR_A	0.7047	2EO6_A	2ROR_A	0.61422
2ESS_A	4GAK_A	0.89337	2ESS_A	4GAK_A	0.89879	2ESS_A	4GAK_A	0.89337	2ESS_A	4GAK_A	0.89879	2ESS_A	4GAK_A	0.86175	2ESS_A	4GAK_A	0.86797	2ESS_A	4GAK_A	0.86175	2ESS_A	4GAK_A	0.89879
2EXN_A	QKTS_A	0.74422	2EXN_A	QKTS_A	0.75505	2EXN_A	OQFT_A	0.7726	2EXN_A	OQFT_A	0.78254	2EXN_A	6FW2_A	0.38016	2EXN_A	6FW2_A	0.75404	2EXN_A	6FW2_A	0.38016	2EXN_A	6FW2_A	0.75404
2F4P_A	AQEH_A	0.84146	2F4P_A	AQEH_A	0.84313	2F4P_A	3HT1_A	0.75618	2F4P_A	3HT1_A	0.76176	2F4P_A	2F4P_B	0.9381	2F4P_A	2F4P_B	0.99254	2F4P_A	1Y3T_A	0.63258	2F4P_A	1Y3T_A	0.7
2F5T_X	3QPH_A	0.95453	2F5T_X	3QPH_A	0.95453	2F5T_X	1XDO_A	0.47803	2F5T_X	1XDO_A	0.48912	2F5T_X	3QPH_A	0.94625	2F5T_X	3QPH_A	0.95453	2F5T_X	5BPD_B	0.46145	2F5T_X	5BPD_B	0.47874
2F9F_A	GCDK_A	0.89314	2F9F_A	GCDK_A	0.91762	2F9F_A	PFCQ_A	0.87634	2F9F_A	PFCQ_A	0.89874	2F9F_A	4NC9_A	0.73712	2F9F_A	4NC9_A	0.83257	2F9F_A	4NC9_A	0.73712	2F9F_A	4NC9_A	0.83257
2FBQ_A	ONSE_A	0.69584	2FBQ_A	ONSE_A	0.70067	2FBQ_A	5FHP_A	0.74454	2FBQ_A	5FHP_A	0.74437	2FBQ_A	5FGL_B	0.74038	2FBQ_A	5FGL_B	0.75052	2FBQ_A	5FGL_B	0.74038	2FBQ_A	5FGL_B	0.74871
2FCK_A	PMLS_A	0.85811	2FCK_A	PMLS_A	0.86031	2FCK_A	PMLS_A	0.85811	2FCK_A	PMLS_A	0.86031	2FCK_A	3IGR_A	0.74928	2FCK_A	3IGR_A	0.76507	2FCK_A	3IGR_A	0.74928	2FCK_A	3IGR_A	0.78461
2FD5_A	3QBM_A	0.81334	2FD5_A	3QBM_A	0.81842	2FD5_A	LOMC_A	0.79267	2FD5_A	LOMC_A	0.79708	2FD5_A	2O7T_A	0.3364	2FD5_A	2O7T_A	0.68385	2FD5_A	2O7T_A	0.3364	2FD5_A	2O7T_A	0.69482
2FDR_A	AMNK_A	0.83824	2FDR_A	AMNK_A	0.84223	2FDR_A	AMNK_A	0.83824	2FDR_A	AMNK_A	0.84223	2FDR_A	4EEL_A	0.8371	2FDR_A	4EEL_A	0.8371	2FDR_A	1TE2_A	0.72163	2FDR_A	1TE2_A	0.74587
2FJL_A	6JDE_B	0.29283	2FJL_A	6JDE_B	0.31632	2FJL_A	5VKL_A	0.23605	2FJL_A	5VKL_A	0.25147	2FJL_A	2W2X_D	0.54929	2FJL_A	2W2X_D	0.54929	2FJL_A	4K2P_B	0.56515	2FJL_A	4K2P_B	0.58579
2FK9_A	1GMI_A	0.87339	2FK9_A	1GMI_A	0.87339	2FK9_A	EDIO_A	0.77297	2FK9_A	EDIO_A	0.77478	2FK9_A	5IZ5_A	0.68598	2FK9_A	5IZ5_A	0.70921	2FK9_A	5IZ5_A	0.68598	2FK9_A	5IZ5_A	0.68352
2FL4_A	LEBC_A	0.70611	2FL4_A	LEBC_A	0.71109	2FL4_A	LEBC_A	0.70611	2FL4_A	LEBC_A	0.71109	2FL4_A	2Q7B_A	0.55403	2FL4_A	2Q7B_A	0.62162	2FL4_A	2Q7B_A	0.55403	2FL4_A	2Q7B_A	0.63017
2FQ4_A	2ZB9_A	0.77619	2FQ4_A	2ZB9_A	0.77609	2FQ4_A	2ID3_A	0.78409	2FQ4_A	2ID3_A	0.78885	2FQ4_A	2ZB9_A	0.77215	2FQ4_A	2ZB9_A	0.77609	2FQ4_A	3NPI_A	0.60827	2FQ4_A	3NPI_A	0.65481
2FSQ_A	OBCQ_A	0.84483	2FSQ_A	OBCQ_A	0.84565	2FSQ_A	OBCQ_A	0.84483	2FSQ_A	OBCQ_A	0.84565	2FSQ_A	5JJ2_A	0.592	2FSQ_A	5JJ2_A	0.61175	2FSQ_A	5JJ2_A	0.592	2FSQ_A	5JJ2_A	0.61175
2FSR_A	PIGD_A	0.85542	2FSR_A	PIGD_A	0.85903	2FSR_A	PIGD_A	0.85542	2FSR_A	PIGD_A	0.85903	2FSR_A	3JUW_A	0.75011	2FSR_A	3JUW_A	0.75654	2FSR_A	3JUW_A	0.75011	2FSR_A	3JUW_A	0.7775
2FUP_A	1FEW_A	0.63949	2FUP_A	1FEW_A	0.64826	2FUP_A	1FEW_A	0.63949	2FUP_A	1FEW_A	0.64826	2FUP_A	3OPC_B	0.46075	2FUP_A	3OPC_B	0.46871	2FUP_A	3OPC_B	0.46075	2FUP_A	3OPC_B	0.45929
2G1U_A	MRHA_A	0.80956	2G1U_A	MRHA_A	0.81471	2G1U_A	JARF_A	0.82203	2G1U_A	JARF_A	0.83101	2G1U_A	4G65_A	0.78343	2G1U_A	4G65_A	0.83726	2G1U_A	4G65_A	0.78343	2G1U_A	4G65_A	0.85939
2G2C_A	IKPB_A	0.88586	2G2C_A	IKPB_A	0.88601	2G2C_A	1IHC_A	0.88948	2G2C_A	1IHC_A	0.89319	2G2C_A	3MCH_C	0.87183	2G2C_A	3MCH_C	0.88047	2G2C_A	3MCH_C	0.87183	2G2C_A	3MCH_C	0.88139
2G3A_A	BINO_A	0.6314	2G3A_A	BINO_A	0.63994	2G3A_A	BINO_A	0.6314	2G3A_A	BINO_A	0.63994	2G3A_A	4KVM_F	0.62841	2G3A_A	4KVM_F	0.62841	2G3A_A	4KVM_F	0.62841	2G3A_A	4KVM_F	0.65747
2G40_A	KFJH_A	0.85133	2G40_A	KFJH_A	0.86513	2G40_A	KFJH_A	0.85133	2G40_A	KFJH_A	0.86513	2G40_A	5D5P_A	0.15559	2G40_A	5D5P_A	0.3165	2G40_A	5D5P_A	0.15559	2G40_A	5D5P_A	0.3165
2G5G_X	PGTI_A	0.88607	2G5G_X	PGTI_A	0.89727	2G5G_X	HPRL_A	0.59083	2G5G_X	HPRL_A	0.61578	2G5G_X	5T09_A	0.48981	2G5G_X	5T09_A	0.59248	2G5G_X	5T09_A	0.48981	2G5G_X	5T09_A	0.60315
2G5X_A	1D6A_A	0.83602	2G5X_A	1D6A_A	0.86562	2G5X_A	1APA_A	0.83827	2G5X_A	1APA_A	0.86743	2G5X_A	1LLN_A	0.74488	2G5X_A	1LLN_A	0.8017	2G5X_A	2ZR1_C	0.76265	2G5X_A	2ZR1_C	0.82526
2G7S_A	LOMC_A	0.8724	2G7S_A	LOMC_A	0.87427	2G7S_A	LOMC_A	0.8724	2G7S_A	LOMC_A	0.87427	2G7S_A	4L62_C	0.8638	2G7S_A	4L62_C	0.86798	2G7S_A	4L62_C	0.8638	2G7S_A	4L62_C	0.87418
2GAU_A	QTLN_A	0.88287	2GAU_A	QTLN_A	0.89078	2GAU_A	4CYD_A	0.89125	2GAU_A	4CYD_A	0.89524	2GAU_A	4CYD_C	0.86446	2GAU_A	4CYD_C	0.89524	2GAU_A	4CYD_C	0.86446	2GAU_A	4CYD_C	0.88552
2GEN_A	HPMB_A	0.75454	2GEN_A	HPMB_A	0.75742	2GEN_A	3PAS_A	0.77982	2GEN_A	3PAS_A	0.78051	2GEN_A	3WHC_C	0.79723	2GEN_A	3WHC_C	0.79714	2GEN_A	3WHC_C	0.79723	2GEN_A	3WHC_C	0.79927
2GHS_A	NGQO_A	0.93369	2GHS_A	NGQO_A	0.93425	2GHS_A	3G4E_A	0.93245	2GHS_A	3G4E_A	0.93284	2GHS_A	5GX5_A	0.89875	2GHS_A	5GX5_A	0.90889	2GHS_A	5GX5_A	0.89875	2GHS_A	5GX5_A	0.90889
2GNO_A	JSOL_A	0.64662	2GNO_A	JSOL_A	0.66503	2GNO_A	JSOL_A	0.64662	2GNO_A	JSOL_A	0.66503	2GNO_A	1JR3_D	0.48217	2GNO_A	1JR3_D	0.59321	2GNO_A	1JR3_D	0.48217	2GNO_A	1JR3_D	0.53011
2GQB_A	MGLE_A	0.33988	2GQB_A	MGLE_A	0.39663	2GQB_A	MGLE_A	0.33988	2GQB_A	MGLE_A	0.39663	2GQB_A	6P8U_B	0.19565	2GQB_A	6P8U_B	0.37328	2GQB_A	6P8U_B	0.19565	2GQB_A	6P8U_B	0.26779
2GU3_A	COHL_A	0.81465	2GU3_A	COHL_A	0.81834	2GU3_A	COHL_A	0.81465	2GU3_A	COHL_A	0.81834	2GU3_A	4EXR_A	0.48118	2GU3_A	4EXR_A	0.52538	2GU3_A	4EXR_A	0.48118	2GU3_A	4EXR_A	0.54141
2GVI_A	3D00_A	0.621	2GVI_A	3D00_A	0.62305	2GVI_A	3D00_A	0.621	2GVI_A	3D00_A	0.62305	2GVI_A	3D00_A	0.60788	2GVI_A	3D00_A	0.61144	2GVI_A	3D00_A	0.60788	2GVI_A	3D00_A	0.62305
2HBO_A	POFC_A	0.81143	2HBO_A	POFC_A	0.81143	2HBO_A	POFC_A	0.81143	2HBO_A	POFC_A	0.81143	2HBO_A	1SH8_A	0.68001	2HBO_A	1SH8_A	0.69241	2HBO_A	1SH8_A	0.68001	2HBO_A	1SH8_A	0.69241
2HCF_A	OLFN_A	0.73968	2HCF_A	OLFN_A	0.73973	2HCF_A	OLFN_A	0.73968	2HCF_A	OLFN_A	0.73973	2HCF_A	6W04_A	0.60902	2HCF_A	6W04_A	0.7224	2HCF_A	6W04_A	0.60902	2HCF_A	6W04_A	0.7224
2HDO_A	OLFN_A	0.88979	2HDO_A	OLFN_A	0.89716	2HDO_A	PJMS_A	0.80356	2HDO_A	PJMS_A	0.814	2HDO_A	6F2X_A	0.87022	2HDO_A	6F2X_A	0.87022	2HDO_A	6F2X_A	0.87022	2HDO_A	6F2X_A	0.82511
2HH8_A	OMPT_A	0.86484	2HH8_A	OMPT_A	0.86484	2HH8_A	LHBC_A	0.77452	2HH8_A	LHBC_A	0.77452	2HH8_A	4GRH_A	0.15544	2HH8_A	4GRH_A	0.38215	2HH8_A	4GRH_A	0.47436	2HH8_A	4GRH_A	0.38215
2HI6_A	DHCT_A	0.86849	2HI6_A	DHCT_A	0.86849	2HI6_A	PNAI_A	0.84763	2HI6_A	PNAI_A	0.84981	2HI6_A	2FM4_A	0.66305	2HI6_A	2FM4_A	0.66305	2HI6_A	2FM4_A	0.66305	2HI6_A	2FM4_A	0.61884
2HLY_A	4G2B_A	0.42682	2HLY_A	4G2B_A	0.42641	2HLY_A	4G2B_A	0.42682	2HLY_A	4G2B_A	0.42641	2HLY_A	6G49_A	0.26794	2HLY_A	6G49_A	0.34497	2HLY_A	6G49_A	0.26794	2HLY_A	6G49_A	0.34497
2HQV_A	2PH0_A	0.83506	2HQV_A	2PH0_A	0.83506	2HQV_A	5EXV_A	0.79008	2HQV_A	5EXV_A	0.79194	2HQV_A	5EXV_E	0.79382	2HQV_A	5EXV_E	0.79382	2HQV_A	5EXV_E	0.79382	2HQV_A	5EXV_E	0.82102
2HUH_A	3HN8_A	0.47408	2HUH_A	3HN8_A	0.49807	2HUH_A	6I2X_C	0.49764	2HUH_A	6I2X_C	0.50126	2HUH_A	1M1S_A	0.32069	2HUH_A	1M1S_A	0.41554	2HUH_A	1M1S_A	0.32069	2HUH_A	1M1S_A	0.41966
2HUJ_A	2HFI_A	0.78687	2HUJ_A	2HFI_A	0.78687	2HUJ_A	2HFI_A	0.78687	2HUJ_A	2HFI_A	0.78687	2HUJ_A	2IM8_A	0.84495	2HUJ_A	2IM8_A	0.85387	2HUJ_A	2IM8_A	0.84495	2HUJ_A	2IM8_A	0.87074
2HXV_A	NDIT_A	0.92067	2HXV_A	NDIT_A	0.93073	2HXV_A	IHER_A	0.68152	2HXV_A	IHER_A	0.68756	2HXV_A	4G3M_C	0.86424	2HXV_A	4G3M_C	0.8948	2HXV_A	4HA7_A	0.49603	2HXV_A	4HA7_A	0.51828
2I0Z_A	LENT_A	0.96221	2I0Z_A	LENT_A	0.96221	2I0Z_A	LKTG_A	0.858	2I0Z_A	LKTG_A	0.858	2I0Z_A	3V76_A	0.8329	2I0Z_A	3V76_A	0.83403	2I0Z_A	3V76_A	0.8329	2I0Z_A	3V76_A	0.85583
2I5H_A	FLOK_A	0.29582	2I5H_A	FLOK_A	0.37124	2I5H_A	FLOK_A	0.29582	2I5H_A	FLOK_A	0.37124	2I5H_A	5OL9_A	0.27286	2I5H_A	5OL9_A	0.33396	2I5H_A	5OL9_A	0.27286	2I5H_A	5OL9_A	0.33396
2I9C_A	OJRH_A	0.68094	2I9C_A	OJRH_A	0.59408	2I9C_A	AJNO_A	0.65809	2I9C_A	AJNO_A	0.67818	2I9C_A	6CH3_B	0.37808	2I9C_A	6CH3_B	0.37808	2I9C_A	6CH3_B	0.37808	2I9C_A	6CH3_B	0.45185
2I9I_A	3BGH_A	0.75055	2I9I_A	3BGH_A	0.75055	2I9I_A	3BGH_A	0.75055	2I9I_A	3BGH_A	0.75055	2I9I_A	3BGH_A	0.74991	2I9I_A	3BGH_A	0.75055	2I9I_A	6PGL_B	0.11723	2I9I_A	6PGL_B	0.26616
2I9W_A	NAHC_A	0.79205	2I9W_A	NAHC_A	0.80011	2I9W_A	2JQ5_A	0.62602	2I9W_A	2JQ5_A	0.62684	2I9W_A	2JQ5_A	0.71191	2I9W_A	2JQ5_A	0.71191	2I9W_A	5KVB_A	0.15876	2I9W_A	5KVB_A	0.46586
2ICG_A	2PRV_A	0.81349	2ICG_A	2PRV_A	0.81349	2ICG_A	2PRV_A	0.81349	2ICG_A	2PRV_A	0.81349	2ICG_A	2PRV_A	0.798	2ICG_A	2PRV_A	0.80763	2ICG_A	2PRV_A	0.798	2ICG_A	2PRV_A	0.81349
2IF1_A	LRPQ_A	0.59819	2IF1_A	LRPQ_A	0.59819	2IF1_A	EQBM_A	0.5932	2IF1_A	EQBM_A	0.5932	2IF1_A	4KZY_L	0.30088	2IF1_A	4KZY_L	0.30088	2IF1_A	5OA3_0	0.5902	2IF1_A	5OA3_0	0.5902
2IM9_A	HDRG_A	0.69111	2IM9_A	HDRG_A	0.69157	2IM9_A	HDRG_A	0.69111	2IM9_A	HDRG_A	0.69157	2IM9_A	4Q68_A	0.67425	2IM9_A	4Q68_A	0.67425	2IM9_A	4Q68_A	0.67425	2IM9_A	4Q68_A	0.67766
2IMR_A	QRGI_A	0.7121	2IMR_A	QRGI_A	0.74301	2IMR_A	LIOC_A	0.70114	2IMR_A	LIOC_A	0.72133	2IMR_A	6OH9_A	0.67378	2IMR_A	6OH9_A	0.73048	2IMR_A	6OH9_A	0.67378	2IMR_A	6OH9_A	0.73048
2IUW_A	AFMI_A	0.85564	2IUW_A	AFMI_A	0.85704	2IUW_A	AFMI_A	0.85564	2IUW_A	AFMI_A	0.85704	2IUW_A	3S57_A	0.79586	2IUW_A	3S57_A	0.83058	2IUW_A	4O7X_A	0.66212	2IUW_A	4O7X_A	0.71496
2JOE_A	2MVB_A	0.64877	2JOE_A	2MVB_A	0.65276	2JOE_A	2MVB_A	0.64877	2JOE_A	2MVB_A	0.65276	2JOE_A	2MVB_A	0.70923	2JOE_A	2MVB_A	0.70923	2JOE_A	2MVB_A	0.70923	2JOE_A	2MVB_A	0.65276
2JOZ_A	PTJH_A	0.28306	2JOZ_A	PTJH_A	0.35027	2JOZ_A	OHML_A	0.31712	2JOZ_A	OHML_A	0.36604	2JOZ_A	2M4L_A	0.52254	2JOZ_A	2M4L_A	0.52254	2JOZ_A	2M4L_A	0.52254	2JOZ_A	2M4L_A	0.47916
2JZH_A	CRKO_A	0.93136	2JZH_A	CRKO_A	0.93136	2JZH_A	NOQP_A	0.90146	2JZH_A	NOQP_A	0.90146	2JZH_A	3LFJ_A	0.88962	2JZH_A	3LFJ_A	0.89765	2JZH_A	3P3V_B	0.83751	2JZH_A	3P3V_B	0.84775
2K54_A	6UFS_A	0.81605	2K54_A	6UFS_A	0.823	2K54_A	6F4Y_A	0.80046	2K54_A	6F4Y_A	0.80718	2K54_A	2F98_C	0.75304	2K54_A	2F98_C	0.7592	2K54_A	2F98_C	0.75304	2K54_A	2F98_C	0.75812
2K5G_A	HQKC_A	0.6009	2K5G_A	HQKC_A	0.61069	2K5G_A	HMOR_A	0.68535	2K5G_A	HMOR_A	0.68535	2K5G_A	2NN5_A	0.62981	2K5G_A	2NN5_A	0.64781	2K5G_A	2NN5_A	0.62981	2K5G_A	2NN5_A	0.65453
2KB2_A	BILT_A	0.85118	2KB2_A	BILT_A	0.85118	2KB2_A	1X0P_A	0.66506	2KB2_A	1X0P_A	0.66506	2KB2_A	2HFO_A	0.66805	2KB2_A	2HFO_A	0.6691	2KB2_A	2HFO_A	0.66805	2KB2_A	2HFO_A	0.6691
2KCQ_A	CMAO_A	0.65759	2KCQ_A	CMAO_A	0.67141	2KCQ_A	KIJR_A	0.65841	2KCQ_A	KIJR_A	0.65841	2KCQ_A	2KKS_A	0.75409	2KCQ_A	2KKS_A	0.75409	2KCQ_A	2KKS_A	0.75409	2KCQ_A	2KKS_A	0.67695
2KM4_A	4NAC_A	0.87015	2KM4_A	4NAC_A	0.87047	2KM4_A	4NAC_A	0.87015	2KM4_A	4NAC_A	0.87047	2KM4_A	5LVF_A	0.94034	2KM4_A	5LVF_A	0.94034	2KM4_A	4Q96_D	0.6432	2KM4_A	4Q96_D	0.64291
2KUC_A	3F9U_A	0.75249	2KUC_A	3F9U_A	0.76248	2KUC_A	3F9U_A	0.75249	2KUC_A	3F9U_A	0.76248	2KUC_A	2LST_A	0.79171	2KUC_A	2LST_A	0.79171	2KUC_A	2LST_A	0.764	2KUC_A	2LST_A	0.74568
2L5P_A	JHNO_A	0.84134	2L5P_A	JHNO_A	0.84134	2L5P_A	4GH7_A	0.82916	2L5P_A	4GH7_A	0.82916	2L5P_A	4ORY_F	0.79204	2L5P_A	4ORY_F	0.79204	2L5P_A	4ORY_F	0.79204	2L5P_A	4ORY_F	0.8016
2LCK_A	QRGP_A	0.56699	2LCK_A	QRGP_A	0.58333	2LCK_A	MTFN_A	0.56213	2LCK_A	MTFN_A	0.56407	2LCK_A	6GCI_A	0.54519	2LCK_A	6GCI_A	0.54898	2LCK_A	6GCI_A	0.54519	2LCK_A	6GCI_A	0.54898
2LE1_A	FJGH_A	0.81109	2LE1_A	FJGH_A	0.81153	2LE1_A	OIPF_A	0.8121	2LE1_A	OIPF_A	0.81216	2LE1_A	4OIC_A	0.79855	2LE1_A	4OIC_A	0.81023	2LE1_A	4OIC_A	0.79855	2LE1_A	4OIC_A	0.81023
2LF2_A	2LDK_A	0.74147	2LF2_A	2LDK_A	0.74147	2LF2_A	LHND_A	0.7284	2LF2_A	LHND_A	0.72939	2LF2_A	3UID_A	0.74423	2LF2_A	3UID_A	0.74423	2LF2_A	3UID_A	0.74423	2LF2_A	3UID_A	0.74329
2LSN_A	MTHF_A	0.72615	2LSN_A	MTHF_A	0.73176	2LSN_A	PMAR_A	0.74715	2LSN_A	PMAR_A	0.74829	2LSN_A	4IBN_A	0.72341	2LSN_A	4IBN_A	0.73408	2LSN_A	4IBN_A	0.72341	2LSN_A	4IBN_A	0.73408
2LST_A	ERHJ_A	0.77624	2LST_A	ERHJ_A	0.77624	2LST_A	ERHJ_A	0.77624	2LST_A	ERHJ_A	0.77624	2LST_A	2DLX_A	0.77815	2LST_A	2DLX_A	0.77815	2LST_A	2DLX_A	0.77815	2LST_A	2DLX_A	0.74047
2M38_A	5NJJ_A	0.77194	2M38_A	5NJJ_A	0.77284	2M38_A	3SO6_A	0.79725	2M38_A	3SO6_A	0.79725	2M38_A	5NJJ_C	0.78003	2M38_A	5NJJ_C	0.78003	2M38_A	5NJJ_C	0.78003	2M38_A	5NJJ_C	0.78111
2M72_A	3U5R_E	0.69927	2M72_A	3U5R_E	0.70435	2M72_A	1ST9_A	0.68916	2M72_A	1ST9_A	0.68916	2M72_A	2HYX_B	0.6926	2M72_A	2HYX_B	0.73427	2M72_A	2HYX_B	0.6926	2M72_A	2HYX_B	0.73486
2MOU_A	NIGE_A	0.86156	2MOU_A	NIGE_A	0.86156	2MOU_A	FPHS_A	0.84851	2MOU_A	FPHS_A	0.84884	2MOU_A	1EM2_A	0.82644	2MOU_A	1EM2_A	0.83416	2MOU_A	1EM2_A	0.82644	2MOU_A	1EM2_A	0.84712
2NAN_A	IFAO_A	0.75687	2NAN_A	IFAO_A	0.75687	2NAN_A	6A7T_A	0.74927	2NAN_A	6A7T_A	0.74927	2NAN_A	5EW6_A	0.77	2NAN_A	5EW6_A	0.77789	2NAN_A	5EW6_A	0.77	2NAN_A	5EW6_A	0.77789
2NN5_A	HQKC_A	0.77536	2NN5_A	HQKC_A	0.78815	2NN5_A	HQKC_A	0.77536	2NN5_A	HQKC_A	0.78815	2NN5_A	2K5G_A	0.81598	2NN5_A	2K5G_A	0.81598	2NN5_A	2K5G_A	0.81598	2NN5_A	2K5G_A	0.72146
2NQ3_A	PDOI_A	0.79779	2NQ3_A	PDOI_A	0.80285	2NQ3_A	GQLD_A	0.79933	2NQ3_A	GQLD_A	0.80679	2NQ3_A	4ICW_A	0.71183	2NQ3_A	4ICW_A	0.71208	2NQ3_A	4ICW_A	0.71183	2NQ3_A	4ICW_A	0.71208
2NR7_A	2IKB_A	0.56351	2NR7_A	2IKB_A	0.56351	2NR7_A	2IKB_A	0.56351	2NR7_A	2IKB_A	0.56351	2NR7_A	2IKB_A	0.54357	2NR7_A	2IKB_A	0.54944	2NR7_A	2IKB_A	0.54357	2NR7_A	2IKB_A	0.56351
2NRK_A	BLID_A	0.9533	2NRK_A	BLID_A	0.9533	2NRK_A	MHGO_A	0.85802	2NRK_A	MHGO_A	0.86186	2NRK_A	6N39_A	0.86295	2NRK_A	6N39_A	0.87923	2NRK_A	6N39_A	0.86295	2NRK_A	6N39_A	0.87923
2NWH_A	MGJC_A	0.82847	2NWH_A	MGJC_A	0.8405	2NWH_A	JHOE_A	0.88317	2NWH_A	JHOE_A	0.8879	2NWH_A	3KZH_A	0.79537	2NWH_A	3KZH_A	0.8172	2NWH_A	3KZH_A	0.79537	2NWH_A	3KZH_A	0.85211
2NX2_A	LFGP_A	0.9678	2NX2_A	LFGP_A	0.9678	2NX2_A	KRTP_A	0.61751	2NX2_A	KRTP_A	0.62491	2NX2_A	3MAJ_A	0.61944	2NX2_A	3MAJ_A	0.63469	2NX2_A	3MAJ_A	0.61944	2NX2_A	3MAJ_A	0.64357
2NXF_A	OTBE_A	0.96674	2NXF_A	OTBE_A	0.96774	2NXF_A	2XMO_A	0.73445	2NXF_A	2XMO_A	0.73592	2NXF_A	1WAR_A	0.66514	2NXF_A	1WAR_A	0.70131	2NXF_A	1WAR_A	0.66514	2NXF_A	1WAR_A	0.70131
2O1B_A	LDFN_A	0.98614	2O1B_A	LDFN_A	0.99646	2O1B_A	PGTB_A	0.92321	2O1B_A	PGTB_A	0.93542	2O1B_A	5WMK_A	0.88109	2O1B_A	5WMK_A	0.92411	2O1B_A	5WMK_A	0.88109	2O1B_A	5WMK_A	0.92411
2O8P_A	IAOC_A	0.67759	2O8P_A	IAOC_A	0.68845	2O8P_A	NROI_A	0.66387	2O8P_A	NROI_A	0.68469	2O8P_A	6G8Q_A	0.66811	2O8P_A	6G8Q_A	0.66804	2O8P_A	6G8Q_A	0.66811	2O8P_A	6G8Q_A	0.66804
2OH3_A	2VZB_A	0.73728	2OH3_A	2VZB_A	0.73959	2OH3_A	MABT_A	0.76398	2OH3_A	MABT_A	0.76498	2OH3_A	1VEL_E	0.71755	2OH3_A	1VEL_E	0.72673	2OH3_A	1VEL_E	0.71755	2OH3_A	1VEL_E	0.72622
2OKM_A	2Z1P_A	0.97556	2OKM_A	2Z1P_A	0.97556	2OKM_A	2F6A_A	0.87186	2OKM_A	2F6A_A	0.8781	2OKM_A	1AMX_A	0.86868	2OKM_A	1AMX_A	0.8829	2OKM_A	2F68_X	0.88438	2OKM_A	2F68_X	0.88438
2OU6_A	MPTR_A	0.69226	2OU6_A	MPTR_A	0.69314	2OU6_A	3CEX_A	0.64696	2OU6_A	3CEX_A	0.65534	2OU6_A	3CEX_B	0.60851	2OU6_A	3CEX_B	0.6323	2OU6_A	3CEX_B	0.60851	2OU6_A	3CEX_B	0.63704
2OUT_A	2EHO_D	0.28128	2OUT_A	2EHO_D	0.30042	2OUT_A	5NM7_G	0.29497	2OUT_A	5NM7_G	0.25421	2OUT_A	2LD7_A	0.30903	2OUT_A	2LD7_A	0.30903	2OUT_A	2LD7_A	0.30903	2OUT_A	2LD7_A	0.28504
2OZG_A	6RFT_A	0.88811	2OZG_A	6RFT_A	0.89407	2OZG_A	6RFT_A	0.88811	2OZG_A	6RFT_A	0.89407	2OZG_A	2I00_C	0.85688	2OZG_A	2I00_C	0.8724	2OZG_A	2I00_C	0.85688	2OZG_A	2I00_C	0.87021
2P4O_A	DCRB_A	0.83698	2P4O_A	DCRB_A	0.84186	2P4O_A	DCRB_A	0.83698	2P4O_A	DCRB_A	0.84186	2P4O_A	2DSO_C	0.74063	2P4O_A	2DSO_C	0.81688	2P4O_A	2DSO_C	0.74063	2P4O_A	2DSO_C	0.8154
2P84_A	2OX7_A	0.64962	2P84_A	2OX7_A	0.65069	2P84_A	2OX7_A	0.64962	2P84_A	2OX7_A	0.65069	2P84_A	2OX7_A	0.61908	2P84_A	2OX7_A	0.62825	2P84_A	2I2L_B	0.55086	2P84_A	2I2L_B	0.56702
2P8T_A	DRNP_A	0.48874	2P8T_A	DRNP_A	0.53837	2P8T_A	KAPB_A	0.48223	2P8T_A	KAPB_A	0.53372	2P8T_A	5ZYR_B	0.11968	2P8T_A	5ZYR_B	0.40924	2P8T_A	5ZYR_B	0.11968	2P8T_A	5ZYR_B	0.40499
2P9B_A	AMSK_A	0.86071	2P9B_A	AMSK_A	0.87262	2P9B_A	3DUG_A	0.83314	2P9B_A	3DUG_A	0.84053	2P9B_A	4UB9_E	0.78877	2P9B_A	4UB9_E	0.8362	2P9B_A	4UB9_E	0.78877	2P9B_A	4UB9_E	0.83628
2PAG_A	PFKC_A	0.98356	2PAG_A	PFKC_A	0.99111	2PAG_A	2ICG_A	0.79	2PAG_A	2ICG_A	0.79523	2PAG_A	2PRV_A	0.80115	2PAG_A	2PRV_A	0.8118	2PAG_A	2PRV_A	0.80115	2PAG_A	2PRV_A	0.81391
2PIA_A	BHCJ_A	0.77358	2PIA_A	BHCJ_A	0.77806	2PIA_A	LORG_A	0.89691	2PIA_A	LORG_A	0.90369	2PIA_A	5JCA_S	0.36824	2PIA_A	5JCA_S	0.36824	2PIA_A	5JCA_S	0.61198	2PIA_A	5JCA_S	0.61198
2PN2_A	MLOI_A	0.76214	2PN2_A	MLOI_A	0.7645	2PN2_A	MLOI_A	0.76214	2PN2_A	MLOI_A	0.7645	2PN2_A	3LUS_B	0.7094	2PN2_A	3LUS_B	0.7203	2PN2_A	3LUS_B	0.7094	2PN2_A	3LUS_B	0.71919
2POR_A	6EHE_A	0.7705	2POR_A	6EHE_A	0.77163	2POR_A	6EHE_A	0.7705	2POR_A	6EHE_A	0.77163	2POR_A	3PRN_A	0.74644	2POR_A	3PRN_A	0.76107	2POR_A	3PRN_A	0.74644	2POR_A	3PRN_A	0.76107
2PPQ_A	JHGT_A	0.90496	2PPQ_A	JHGT_A	0.90714	2PPQ_A	ESKD_A	0.82428	2PPQ_A	ESKD_A	0.83627	2PPQ_A	1ZYL_A	0.7059	2PPQ_A	1ZYL_A	0.75244	2PPQ_A	1ZYL_A	0.7059	2PPQ_A	1ZYL_A	0.75244
2PV4_A	QHSJ_A	0.39173	2PV4_A	QHSJ_A	0.35311	2PV4_A	QHSJ_A	0.39173	2PV4_A	QHSJ_A	0.35311	2PV4_A	2V0X_B	0.25961	2PV4_A	2V0X_B	0.35154	2PV4_A	2V0X_B	0.25961	2PV4_A	2V0X_B	0.32795
2Q0Z_X	KOLJ_A	0.97154	2Q0Z_X	KOLJ_A	0.97621	2Q0Z_X	BQIE_A	0.92033	2Q0Z_X	BQIE_A	0.92413	2Q0Z_X	6QX9_5B	0.27969	2Q0Z_X	6QX9_5B	0.27969	2Q0Z_X	6QX9_5B	0.872	2Q0Z_X	6QX9_5	0.27969
2Q88_A	PMRE_A	0.84143	2Q88_A	PMRE_A	0.84909	2Q88_A	5EYF_A	0.80054	2Q88_A	5EYF_A	0.80104	2Q88_A	4OHN_A	0.8214	2Q88_A	4OHN_A	0.8214	2Q88_A	4OHN_A	0.8214	2Q88_A	4OHN_A	0.82089
2QCK_A	KJTR_A	0.88667	2QCK_A	KJTR_A	0.88981	2QCK_A	4L82_A	0.89127	2QCK_A	4L82_A	0.89397	2QCK_A	4L82_C	0.88568	2QCK_A	4L82_C	0.89397	2QCK_A	4L82_C	0.88568	2QCK_A	4L82_C	0.90109
2QHP_A	MCFP_A	0.88565	2QHP_A	MCFP_A	0.88798	2QHP_A	OLIP_A	0.86345	2QHP_A	OLIP_A	0.86537	2QHP_A	3K9E_B	0.81443	2QHP_A	3K9E_B	0.84369	2QHP_A	3K9E_B	0.81443	2QHP_A	3K9E_B	0.84781
2QQ5_A	OTBG_A	0.96874	2QQ5_A	OTBG_A	0.975	2QQ5_A	BSMK_A	0.8668	2QQ5_A	BSMK_A	0.87359	2QQ5_A	3E03_C	0.80617	2QQ5_A	3E03_C	0.80617	2QQ5_A	3E03_C	0.80617	2QQ5_A	3E03_C	0.80617
2QR3_A	BKEM_A	0.84015	2QR3_A	BKEM_A	0.84015	2QR3_A	PMGA_A	0.86737	2QR3_A	PMGA_A	0.86936	2QR3_A	3DZD_B	0.84785	2QR3_A	3DZD_B	0.87276	2QR3_A	3DZD_B	0.84785	2QR3_A	3DZD_B	0.87723
2QVG_A	1K68_A	0.80674	2QVG_A	1K68_A	0.83909	2QVG_A	1K68_A	0.80674	2QVG_A	1K68_A	0.83909	2QVG_A	3DZD_B	0.71368	2QVG_A	3DZD_B	0.73836	2QVG_A	3DZD_B	0.71368	2QVG_A	3DZD_B	0.73789
2RBC_A	NOQA_A	0.91903	2RBC_A	NOQA_A	0.91903	2RBC_A	HRND_A	0.892	2RBC_A	HRND_A	0.896	2RBC_A	5C40_A	0.87295	2RBC_A	5C40_A	0.87623	2RBC_A	5C40_A	0.87295	2RBC_A	5C40_A	0.87623
2RFR_A	CTMP_A	0.79489	2RFR_A	CTMP_A	0.83982	2RFR_A	CTMP_A	0.79489	2RFR_A	CTMP_A	0.83982	2RFR_A	2BMO_B	0.63898	2RFR_A	2BMO_B	0.63898	2RFR_A	2BMO_B	0.63898	2RFR_A	2BMO_B	0.65931
2RH3_A	2K3O_A	0.41072	2RH3_A	2K3O_A	0.42048	2RH3_A	2K3N_A	0.38665	2RH3_A	2K3N_A	0.39503	2RH3_A	6QLD_P	0.10519	2RH3_A	6QLD_P	0.10519	2RH3_A	6QLD_P	0.30351	2RH3_A	6QLD_P	0.30351
2V7F_A	6TMF_V	0.81144	2V7F_A	6TMF_V	0.81255	2V7F_A	EQMJ_A	0.75198	2V7F_A	EQMJ_A	0.75361	2V7F_A	6RXX_CR	0.31733	2V7F_A	6RXX_CR	0.31733	2V7F_A	6AZ1_X	0.75155	2V7F_A	6AZ1_X	0.75138
2V84_A	PKMQ_A	0.9187	2V84_A	PKMQ_A	0.92464	2V84_A	PKMQ_A	0.9187	2V84_A	PKMQ_A	0.92464	2V84_A	4EQB_A	0.85358	2V84_A	4EQB_A	0.85358	2V84_A	4EQB_A	0.85358	2V84_A	4EQB_A	0.85147
2VGX_A	PMDS_A	0.91371	2VGX_A	PMDS_A	0.91372	2VGX_A	4NRH_B	0.85198	2VGX_A	4NRH_B	0.85198	2VGX_A	2XCB_B	0.86026	2VGX_A	2XCB_B	0.87277	2VGX_A	6G70_A	0.5486	2VGX_A	6G70_A	0.64739
2VYO_A	2IW0_A	0.83998	2VYO_A	2IW0_A	0.8488	2VYO_A	5O6Y_A	0.8095	2VYO_A	5O6Y_A	0.82024	2VYO_A	6HPA_A	0.77401	2VYO_A	6HPA_A	0.80018	2VYO_A	6HPA_A	0.77401	2VYO_A	6HPA_A	0.80018
2WAG_A	1JFX_A	0.85376	2WAG_A	1JFX_A	0.86595	2WAG_A	1JFX_A	0.85376	2WAG_A	1JFX_A	0.86595	2WAG_A	1JFX_A	0.83219	2WAG_A	1JFX_A	0.86595	2WAG_A	1JFX_A	0.83219	2WAG_A	1JFX_A	0.86595
2WZ9_A	FDHN_A	0.84569	2WZ9_A	FDHN_A	0.84708	2WZ9_A	1GH2_A	0.84117	2WZ9_A	1GH2_A	0.84117	2WZ9_A	5Y4T_A	0.76302	2WZ9_A	5Y4T_A	0.77555	2WZ9_A	5Y4T_A	0.76302	2WZ9_A	5Y4T_A	0.77555
2XMZ_A	HKAG_A	0.85666	2XMZ_A	HKAG_A	0.85856	2XMZ_A	4UHC_A	0.87714	2XMZ_A	4UHC_A	0.87805	2XMZ_A	3V48_B	0.80184	2XMZ_A	3V48_B	0.80851	2XMZ_A	3V48_B	0.80184	2XMZ_A	3V48_B	0.80862
2XST_A	NLJO_A	0.98824	2XST_A	NLJO_A	0.98824	2XST_A	4ES7_A	0.88654	2XST_A	4ES7_A	0.88664	2XST_A	3FIQ_B	0.75571	2XST_A	3FIQ_B	0.78398	2XST_A	3FIQ_B	0.75571	2XST_A	3FIQ_B	0.79858
2YRB_A	6EI6_A	0.67631	2YRB_A	6EI6_A	0.69493	2YRB_A	6EI6_A	0.67631	2YRB_A	6EI6_A	0.69493	2YRB_A	4QAM_B	0.63531	2YRB_A	4QAM_B	0.63531	2YRB_A	4QAM_B	0.63531	2YRB_A	4QAM_B	0.67367
2YZQ_A	MISO_A	0.74399	2YZQ_A	MISO_A	0.76264	2YZQ_A	4CFE_E	0.70488	2YZQ_A	4CFE_E	0.72306	2YZQ_A	6C9J_C	0.6814	2YZQ_A	6C9J_C	0.6814	2YZQ_A	6C9J_C	0.6814	2YZQ_A	6C9J_C	0.73368
2Z51_A	3TDE_A	0.34976	2Z51_A	3TDE_A	0.37889	2Z51_A	3TDE_A	0.34976	2Z51_A	3TDE_A	0.37889	2Z51_A	2JNV_A	0.45965	2Z51_A	2JNV_A	0.45965	2Z51_A	1XHJ_A	0.38101	2Z51_A	1XHJ_A	0.37193
3B7C_A	CTMP_A	0.82831	3B7C_A	CTMP_A	0.84046	3B7C_A	HCPL_A	0.85309	3B7C_A	HCPL_A	0.85322	3B7C_A	5U6Y_I	0.77574	3B7C_A	5U6Y_I	0.79547	3B7C_A	5U6Y_I	0.77574	3B7C_A	5U6Y_I	0.79626
3BDI_A	KHGD_A	0.85238	3BDI_A	KHGD_A	0.85238	3BDI_A	2OG1_A	0.88295	3BDI_A	2OG1_A	0.88834	3BDI_A	5BOV_C	0.82559	3BDI_A	5BOV_C	0.82593	3BDI_A	5BOV_C	0.82559	3BDI_A	5BOV_C	0.82424
3C96_A	PHQD_A	0.96038	3C96_A	PHQD_A	0.96038	3C96_A	ANJQ_A	0.86925	3C96_A	ANJQ_A	0.87217	3C96_A	4BK3_A	0.81813	3C96_A	4BK3_A	0.84097	3C96_A	4BK3_A	0.81813	3C96_A	4BK3_A	0.84097
3CHM_A	4D10_G	0.90757	3CHM_A	4D10_G	0.90757	3CHM_A	MGDO_A	0.86622	3CHM_A	MGDO_A	0.86847	3CHM_A	6R7N_G	0.33601	3CHM_A	6R7N_G	0.61209	3CHM_A	2MRI_A	0.79141	3CHM_A	2MRI_A	0.75049
3CJN_A	HFTO_A	0.74162	3CJN_A	HFTO_A	0.74464	3CJN_A	HDAN_A	0.70567	3CJN_A	HDAN_A	0.72052	3CJN_A	4AIK_A	0.7577	3CJN_A	4AIK_A	0.76301	3CJN_A	4AIK_A	0.7577	3CJN_A	4AIK_A	0.76301
3CU3_A	DAIK_A	0.68479	3CU3_A	DAIK_A	0.68629	3CU3_A	HCPL_A	0.73237	3CU3_A	HCPL_A	0.73237	3CU3_A	3A76_B	0.68471	3CU3_A	3A76_B	0.69572	3CU3_A	3A76_B	0.68471	3CU3_A	3A76_B	0.69609
3DBX_A	JCNI_A	0.85907	3DBX_A	JCNI_A	0.8603	3DBX_A	3U0P_A	0.86921	3DBX_A	3U0P_A	0.86986	3DBX_A	4F7E_A	0.85462	3DBX_A	4F7E_A	0.85815	3DBX_A	4F7E_A	0.85462	3DBX_A	4F7E_A	0.85815
3DDJ_A	MISO_A	0.84523	3DDJ_A	MISO_A	0.85727	3DDJ_A	MQTR_A	0.83879	3DDJ_A	MQTR_A	0.84231	3DDJ_A	4REW_G	0.27868	3DDJ_A	4REW_G	0.27868	3DDJ_A	4REW_G	0.82209	3DDJ_A	4REW_G	0.82209
3DM8_A	DAJK_A	0.76021	3DM8_A	DAJK_A	0.78041	3DM8_A	RBKI_A	0.81811	3DM8_A	RBKI_A	0.82152	3DM8_A	3FGY_A	0.73718	3DM8_A	3FGY_A	0.73784	3DM8_A	3FGY_A	0.73718	3DM8_A	3FGY_A	0.75057
3DNP_A	LGQH_A	0.8108	3DNP_A	LGQH_A	0.82149	3DNP_A	LGDP_A	0.80722	3DNP_A	LGDP_A	0.80946	3DNP_A	3MPO_B	0.71335	3DNP_A	3MPO_B	0.71335	3DNP_A	3MPO_B	0.71335	3DNP_A	3MPO_B	0.71702
3DZ1_A	OLEJ_A	0.89592	3DZ1_A	OLEJ_A	0.89705	3DZ1_A	3FKK_A	0.88506	3DZ1_A	3FKK_A	0.88528	3DZ1_A	4I7U_B	0.89325	3DZ1_A	4I7U_B	0.89325	3DZ1_A	4I7U_B	0.89325	3DZ1_A	4I7U_B	0.88897
3E08_A	HKQM_A	0.96439	3E08_A	HKQM_A	0.96439	3E08_A	5TI9_A	0.82617	3E08_A	5TI9_A	0.8348	3E08_A	2NW8_A	0.92749	3E08_A	2NW8_A	0.92749	3E08_A	6F0A_A	0.6016	3E08_A	6F0A_A	0.64407
3E99_A	PKOS_A	0.94367	3E99_A	PKOS_A	0.96378	3E99_A	2B1X_B	0.83613	3E99_A	2B1X_B	0.85667	3E99_A	2CKF_D	0.83489	3E99_A	2CKF_D	0.83489	3E99_A	2CKF_D	0.83489	3E99_A	2CKF_D	0.87057
3EBT_A	6D34_A	0.96283	3EBT_A	6D34_A	0.96283	3EBT_A	PMAQ_A	0.86098	3EBT_A	PMAQ_A	0.86536	3EBT_A	3FGY_A	0.81113	3EBT_A	3FGY_A	0.81392	3EBT_A	3FGY_A	0.81113	3EBT_A	3FGY_A	0.82418
3EBY_A	2B1X_B	0.82375	3EBY_A	2B1X_B	0.83992	3EBY_A	PKOS_A	0.84105	3EBY_A	PKOS_A	0.84698	3EBY_A	2BMO_B	0.77043	3EBY_A	2BMO_B	0.77043	3EBY_A	2BMO_B	0.77043	3EBY_A	2BMO_B	0.81024
3EC6_A	LDMH_A	0.86441	3EC6_A	LDMH_A	0.90674	3EC6_A	LDMH_A	0.86441	3EC6_A	LDMH_A	0.90674	3EC6_A	3U35_C	0.77652	3EC6_A	3U35_C	0.7806	3EC6_A	3U35_C	0.77652	3EC6_A	3U35_C	0.7921
3EDN_A	OHQN_A	0.85049	3EDN_A	OHQN_A	0.8531	3EDN_A	OHQN_A	0.85049	3EDN_A	OHQN_A	0.8531	3EDN_A	1QY9_D	0.84069	3EDN_A	1QY9_D	0.8493	3EDN_A	1U1W_B	0.77881	3EDN_A	1U1W_B	0.77463
3EJV_A	HDJI_A	0.66808	3EJV_A	HDJI_A	0.66878	3EJV_A	REOJ_A	0.67115	3EJV_A	REOJ_A	0.67356	3EJV_A	2CKF_D	0.68264	3EJV_A	2CKF_D	0.68264	3EJV_A	2CKF_D	0.68264	3EJV_A	2CKF_D	0.69299
3EN8_A	HIAS_A	0.77264	3EN8_A	HIAS_A	0.77563	3EN8_A	RDBJ_A	0.74492	3EN8_A	RDBJ_A	0.75056	3EN8_A	4LMI_B	0.81577	3EN8_A	4LMI_B	0.83089	3EN8_A	4LMI_B	0.81577	3EN8_A	4LMI_B	0.83221
3F0H_A	2DR1_A	0.94607	3F0H_A	2DR1_A	0.94751	3F0H_A	MQDF_A	0.94319	3F0H_A	MQDF_A	0.94564	3F0H_A	5HHY_B	0.92945	3F0H_A	5HHY_B	0.93499	3F0H_A	5HHY_B	0.92945	3F0H_A	5HHY_B	0.93591
3F46_A	2B0J_A	0.82112	3F46_A	2B0J_A	0.82112	3F46_A	MRGE_A	0.65074	3F46_A	MRGE_A	0.64659	3F46_A	5OK4_A	0.93803	3F46_A	5OK4_A	0.93803	3F46_A	6HUZ_A	0.4893	3F46_A	6HUZ_A	0.68745
3FDB_A	IKMF_A	0.97466	3FDB_A	IKMF_A	0.97603	3FDB_A	CREJ_A	0.93917	3FDB_A	CREJ_A	0.94009	3FDB_A	1C7O_E	0.91724	3FDB_A	1C7O_E	0.92583	3FDB_A	1C7O_E	0.91724	3FDB_A	1C7O_E	0.92646
3FDH_A	6E60_A	0.81255	3FDH_A	6E60_A	0.82492	3FDH_A	5J5U_A	0.79534	3FDH_A	5J5U_A	0.79973	3FDH_A	6DMF_D	0.79512	3FDH_A	6DMF_D	0.82309	3FDH_A	6DMF_D	0.79512	3FDH_A	6DMF_D	0.82184
3FDJ_A	ODKM_A	0.97274	3FDJ_A	ODKM_A	0.97274	3FDJ_A	CQTH_A	0.86919	3FDJ_A	CQTH_A	0.87373	3FDJ_A	6CNG_A	0.96113	3FDJ_A	6CNG_A	0.96765	3FDJ_A	1PZX_B	0.88464	3FDJ_A	1PZX_B	0.88872
3FEU_A	OLJT_A	0.77526	3FEU_A	OLJT_A	0.78018	3FEU_A	5DCH_A	0.75763	3FEU_A	5DCH_A	0.76427	3FEU_A	4JRR_A	0.72356	3FEU_A	4JRR_A	0.7549	3FEU_A	4JRR_A	0.72356	3FEU_A	4JRR_A	0.7549
3FFR_A	DJPO_A	0.90645	3FFR_A	DJPO_A	0.9081	3FFR_A	LEPA_A	0.89689	3FFR_A	LEPA_A	0.89935	3FFR_A	2Z9W_B	0.85748	3FFR_A	2Z9W_B	0.88042	3FFR_A	2Z9W_B	0.85748	3FFR_A	2Z9W_B	0.87723
3G0O_A	OLTA_A	0.98599	3G0O_A	OLTA_A	0.98741	3G0O_A	HBSA_A	0.91378	3G0O_A	HBSA_A	0.91443	3G0O_A	3PEF_A	0.89674	3G0O_A	3PEF_A	0.8976	3G0O_A	3PEF_A	0.89674	3G0O_A	3PEF_A	0.89943
3G85_A	2JCG_A	0.81035	3G85_A	2JCG_A	0.81078	3G85_A	2JCG_A	0.81035	3G85_A	2JCG_A	0.81078	3G85_A	5UFH_A	0.78995	3G85_A	5UFH_A	0.79315	3G85_A	5UFH_A	0.78995	3G85_A	5UFH_A	0.83127
3G8Z_A	KJMT_A	0.88838	3G8Z_A	KJMT_A	0.88838	3G8Z_A	KJMT_A	0.88838	3G8Z_A	KJMT_A	0.88838	3G8Z_A	6A5F_B	0.75828	3G8Z_A	6A5F_B	0.81084	3G8Z_A	6A5F_B	0.75828	3G8Z_A	6A5F_B	0.82264
3GG7_A	HORS_A	0.8817	3GG7_A	HORS_A	0.88922	3GG7_A	LHME_A	0.8836	3GG7_A	LHME_A	0.88737	3GG7_A	2XIO_A	0.86745	3GG7_A	2XIO_A	0.88335	3GG7_A	2XIO_A	0.86745	3GG7_A	2XIO_A	0.88335
3H14_A	KHFP_A	0.95213	3H14_A	KHFP_A	0.95603	3H14_A	6F5V_A	0.92385	3H14_A	6F5V_A	0.9289	3H14_A	5WMK_A	0.88063	3H14_A	5WMK_A	0.91134	3H14_A	5WMK_A	0.88063	3H14_A	5WMK_A	0.91134
3HGM_A	PJHQ_A	0.86057	3HGM_A	PJHQ_A	0.86057	3HGM_A	3QTB_A	0.73648	3HGM_A	3QTB_A	0.73648	3HGM_A	5AHW_C	0.75103	3HGM_A	5AHW_C	0.75103	3HGM_A	5AHW_C	0.75103	3HGM_A	5AHW_C	0.75101
3HUT_A	4QYM_A	0.70254	3HUT_A	4QYM_A	0.70948	3HUT_A	KQMH_A	0.7418	3HUT_A	KQMH_A	0.7483	3HUT_A	4N0Q_B	0.70376	3HUT_A	4N0Q_B	0.70654	3HUT_A	4N0Q_B	0.70376	3HUT_A	4N0Q_B	0.70818
3HWU_A	3HTN_A	0.89036	3HWU_A	3HTN_A	0.89036	3HWU_A	LGMB_A	0.89397	3HWU_A	LGMB_A	0.89397	3HWU_A	3HTN_C	0.87065	3HWU_A	3HTN_C	0.8762	3HWU_A	3HTN_C	0.87065	3HWU_A	3HTN_C	0.86785
3II7_A	QDPL_A	0.90343	3II7_A	QDPL_A	0.90465	3II7_A	2VPJ_A	0.90222	3II7_A	2VPJ_A	0.90321	3II7_A	5NKP_B	0.89239	3II7_A	5NKP_B	0.89239	3II7_A	5NKP_B	0.89239	3II7_A	5NKP_B	0.89785
3IPI_A	RELK_A	0.84527	3IPI_A	RELK_A	0.87474	3IPI_A	AHPL_A	0.86234	3IPI_A	AHPL_A	0.8746	3IPI_A	3OYR_B	0.85982	3IPI_A	3OYR_B	0.86025	3IPI_A	3OYR_B	0.85982	3IPI_A	3OYR_B	0.8781
3JUI_A	6O81_A	0.90161	3JUI_A	6O81_A	0.90161	3JUI_A	NLBA_A	0.79783	3JUI_A	NLBA_A	0.79783	3JUI_A	6CAJ_B	0.32085	3JUI_A	6CAJ_B	0.32085	3JUI_A	1PAQ_A	0.73201	3JUI_A	1PAQ_A	0.75883
3JV1_A	EQNI_A	0.91609	3JV1_A	EQNI_A	0.91698	3JV1_A	3QV0_A	0.82742	3JV1_A	3QV0_A	0.82799	3JV1_A	1YQF_F	0.88125	3JV1_A	1YQF_F	0.89191	3JV1_A	6SG9_FK	0.912	3JV1_A	6SG9_F	0.10258
3K1Z_A	ETJH_A	0.97583	3K1Z_A	ETJH_A	0.97583	3K1Z_A	ORGI_A	0.90815	3K1Z_A	ORGI_A	0.91091	3K1Z_A	3QNM_A	0.78292	3K1Z_A	3QNM_A	0.78549	3K1Z_A	3QNM_A	0.78292	3K1Z_A	3QNM_A	0.80505
3K69_A	OCGK_A	0.7505	3K69_A	OCGK_A	0.75145	3K69_A	OCGK_A	0.7505	3K69_A	OCGK_A	0.75145	3K69_A	6HSD_A	0.65947	3K69_A	6HSD_A	0.66505	3K69_A	6HSD_A	0.48515	3K69_A	6HSD_A	0.66505
3KV1_A	HCJB_A	0.89831	3KV1_A	HCJB_A	0.90122	3KV1_A	HCJB_A	0.89831	3KV1_A	HCJB_A	0.90122	3KV1_A	4L4Z_B	0.8571	3KV1_A	4L4Z_B	0.85801	3KV1_A	4L4Z_B	0.8571	3KV1_A	4L4Z_B	0.8612
3KZV_A	JMNQ_A	0.87408	3KZV_A	JMNQ_A	0.87501	3KZV_A	GTRN_A	0.77593	3KZV_A	GTRN_A	0.77773	3KZV_A	5TRT_A	0.75159	3KZV_A	5TRT_A	0.75541	3KZV_A	5TRT_A	0.75159	3KZV_A	5TRT_A	0.75541
3L5K_A	ORFJ_A	0.95129	3L5K_A	ORFJ_A	0.95202	3L5K_A	HDGB_A	0.81662	3L5K_A	HDGB_A	0.8194	3L5K_A	3S6J_E	0.69546	3L5K_A	3S6J_E	0.69828	3L5K_A	3S6J_E	0.69546	3L5K_A	3S6J_E	0.70071
3LLX_A	4PB3_A	0.96171	3LLX_A	4PB3_A	0.96371	3LLX_A	JTDI_A	0.90349	3LLX_A	JTDI_A	0.91151	3LLX_A	3WQE_B	0.95814	3LLX_A	3WQE_B	0.96395	3LLX_A	4V15_B	0.87881	3LLX_A	4V15_B	0.8767
3M1T_A	3HC1_A	0.8256	3M1T_A	3HC1_A	0.83565	3M1T_A	3HC1_A	0.8256	3M1T_A	3HC1_A	0.83565	3M1T_A	3MEM_A	0.71802	3M1T_A	3MEM_A	0.77584	3M1T_A	3MEM_A	0.71802	3M1T_A	3MEM_A	0.80572
3M7V_A	ODIK_A	0.98282	3M7V_A	ODIK_A	0.98282	3M7V_A	JQNT_A	0.73901	3M7V_A	JQNT_A	0.75048	3M7V_A	4N7T_B	0.98657	3M7V_A	4N7T_B	0.99733	3M7V_A	1O98_A	0.36101	3M7V_A	1O98_A	0.65986
3MDQ_A	3CER_A	0.89062	3MDQ_A	3CER_A	0.89091	3MDQ_A	KILM_A	0.86972	3MDQ_A	KILM_A	0.88052	3MDQ_A	1U6Z_B	0.84313	3MDQ_A	1U6Z_B	0.85903	3MDQ_A	1U6Z_B	0.84313	3MDQ_A	1U6Z_B	0.85484
3MSX_B	3CXL_A	0.91031	3MSX_B	3CXL_A	0.91133	3MSX_B	3BYI_A	0.89653	3MSX_B	3BYI_A	0.89819	3MSX_B	3FK2_D	0.87245	3MSX_B	3FK2_D	0.87527	3MSX_B	3FK2_D	0.87245	3MSX_B	3FK2_D	0.87527
3MVU_A	BFPL_A	0.92988	3MVU_A	BFPL_A	0.93585	3MVU_A	IHBC_A	0.87641	3MVU_A	IHBC_A	0.88134	3MVU_A	2QCX_A	0.86324	3MVU_A	2QCX_A	0.86946	3MVU_A	2QCX_A	0.86324	3MVU_A	2QCX_A	0.86946
3NO3_A	KJPO_A	0.89588	3NO3_A	KJPO_A	0.90363	3NO3_A	KJPO_A	0.89588	3NO3_A	KJPO_A	0.90363	3NO3_A	3KS6_A	0.81635	3NO3_A	3KS6_A	0.8325	3NO3_A	3KS6_A	0.81635	3NO3_A	3KS6_A	0.8325
3NV0_B	ELQA_A	0.87312	3NV0_B	ELQA_A	0.8735	3NV0_B	QELP_A	0.88434	3NV0_B	QELP_A	0.88434	3NV0_B	4WYK_D	0.86596	3NV0_B	4WYK_D	0.86596	3NV0_B	4WWU_C	0.71736	3NV0_B	4WWU_C	0.74987
3NZE_A	BDCN_A	0.89521	3NZE_A	BDCN_A	0.89546	3NZE_A	LJSD_A	0.89986	3NZE_A	LJSD_A	0.9001	3NZE_A	4L4Z_B	0.85307	3NZE_A	4L4Z_B	0.85455	3NZE_A	4L4Z_B	0.85307	3NZE_A	4L4Z_B	0.8604
3PIW_A	3OQ3_A	0.8523	3PIW_A	3OQ3_A	0.86061	3PIW_A	3OQ3_A	0.8523	3PIW_A	3OQ3_A	0.86061	3PIW_A	3OQ3_A	0.84927	3PIW_A	3OQ3_A	0.86061	3PIW_A	3OQ3_A	0.84927	3PIW_A	3OQ3_A	0.86061
3QZ6_A	ANOQ_A	0.92303	3QZ6_A	ANOQ_A	0.92971	3QZ6_A	LHJO_A	0.92434	3QZ6_A	LHJO_A	0.92575	3QZ6_A	4MF4_F	0.87085	3QZ6_A	4MF4_F	0.87591	3QZ6_A	4MF4_F	0.87085	3QZ6_A	4MF4_F	0.87473
3R72_A	QHAR_A	0.84976	3R72_A	QHAR_A	0.85855	3R72_A	3Q8I_A	0.87243	3R72_A	3Q8I_A	0.87754	3R72_A	1OOH_B	0.8241	3R72_A	1OOH_B	0.84142	3R72_A	1OOH_B	0.8241	3R72_A	1OOH_B	0.84159
3TD9_A	KQMH_A	0.95428	3TD9_A	KQMH_A	0.95454	3TD9_A	ODKG_A	0.92626	3TD9_A	ODKG_A	0.92626	3TD9_A	4XFK_A	0.85645	3TD9_A	4XFK_A	0.87914	3TD9_A	4XFK_A	0.85645	3TD9_A	4XFK_A	0.87914
3TEF_A	3GFV_A	0.9188	3TEF_A	3GFV_A	0.91881	3TEF_A	LGJT_A	0.89186	3TEF_A	LGJT_A	0.89503	3TEF_A	4JCC_A	0.90619	3TEF_A	4JCC_A	0.90896	3TEF_A	5A1J_A	0.88396	3TEF_A	5A1J_A	0.8922
3UCX_A	HIRN_A	0.95686	3UCX_A	HIRN_A	0.95686	3UCX_A	MIDA_A	0.92476	3UCX_A	MIDA_A	0.92658	3UCX_A	6JHB_B	0.89371	3UCX_A	6JHB_B	0.89371	3UCX_A	6JHB_B	0.89371	3UCX_A	6JHB_B	0.89973
3US3_A	5CRH_A	0.94512	3US3_A	5CRH_A	0.94616	3US3_A	KTSO_A	0.50402	3US3_A	KTSO_A	0.504	3US3_A	3TRQ_A	0.99491	3US3_A	3TRQ_A	0.99491	3US3_A	5XF7_A	0.43299	3US3_A	5XF7_A	0.44146
3V9O_A	DQOI_A	0.83354	3V9O_A	DQOI_A	0.85079	3V9O_A	DQOI_A	0.83354	3V9O_A	DQOI_A	0.85079	3V9O_A	3O1K_B	0.80083	3V9O_A	3O1K_B	0.80211	3V9O_A	3O1K_B	0.80083	3V9O_A	3O1K_B	0.80743
3VLA_A	CMPB_A	0.98115	3VLA_A	CMPB_A	0.98121	3VLA_A	PRSB_A	0.84433	3VLA_A	PRSB_A	0.8449	3VLA_A	4PPH_C	0.83915	3VLA_A	4PPH_C	0.86972	3VLA_A	2QZX_A	0.62895	3VLA_A	2QZX_A	0.63308
3ZYK_A	1HX8_A	0.94677	3ZYK_A	1HX8_A	0.94681	3ZYK_A	5AHV_F	0.74943	3ZYK_A	5AHV_F	0.75721	3ZYK_A	1HX8_A	0.94681	3ZYK_A	1HX8_A	0.94681	3ZYK_A	5AHV_F	0.75721	3ZYK_A	5AHV_F	0.75721
4AA7_A	PFJH_A	0.98467	4AA7_A	PFJH_A	0.98467	4AA7_A	2PIG_A	0.70507	4AA7_A	2PIG_A	0.78836	4AA7_A	3TWD_B	0.99498	4AA7_A	3TWD_B	0.99938	4AA7_A	3EH0_B	0.75257	4AA7_A	3EH0_B	0.79964
4ATY_A	PLFN_A	0.72469	4ATY_A	PLFN_A	0.73909	4ATY_A	BHMA_A	0.72414	4ATY_A	BHMA_A	0.74881	4ATY_A	1YXO_B	0.65974	4ATY_A	1YXO_B	0.70966	4ATY_A	1YXO_B	0.65974	4ATY_A	1YXO_B	0.69822
4BG1_A	QBFJ_A	0.99575	4BG1_A	QBFJ_A	0.99575	4BG1_A	6NPB_A	0.82109	4BG1_A	6NPB_A	0.82268	4BG1_A	6NPD_B	0.81521	4BG1_A	6NPD_B	0.82888	4BG1_A	6NPD_B	0.81521	4BG1_A	6NPD_B	0.81729
4CO9_A	PLKE_A	0.94248	4CO9_A	PLKE_A	0.94254	4CO9_A	IKPL_A	0.89616	4CO9_A	IKPL_A	0.89848	4CO9_A	4COG_C	0.93463	4CO9_A	4COG_C	0.94028	4CO9_A	1R61_A	0.8345	4CO9_A	1R61_A	0.83849
4E4Y_A	HEPG_A	0.91614	4E4Y_A	HEPG_A	0.91944	4E4Y_A	3QRW_A	0.93242	4E4Y_A	3QRW_A	0.93687	4E4Y_A	1ENZ_A	0.82936	4E4Y_A	1ENZ_A	0.84615	4E4Y_A	1ENZ_A	0.82936	4E4Y_A	1ENZ_A	0.84615
4GNR_A	ODKG_A	0.98981	4GNR_A	ODKG_A	0.98981	4GNR_A	3TD9_A	0.92071	4GNR_A	3TD9_A	0.92587	4GNR_A	3TD9_A	0.90807	4GNR_A	3TD9_A	0.90807	4GNR_A	4XFK_A	0.85836	4GNR_A	4XFK_A	0.87924
4IAU_A	FTHD_A	0.47865	4IAU_A	FTHD_A	0.49224	4IAU_A	FTHD_A	0.47865	4IAU_A	FTHD_A	0.49224	4IAU_A	2M3C_A	0.69684	4IAU_A	2M3C_A	0.69684	4IAU_A	2M3C_A	0.69684	4IAU_A	2M3C_A	0.5111
4L83_A	ACPQ_A	0.97076	4L83_A	ACPQ_A	0.97076	4L83_A	6NYD_C	0.87399	4L83_A	6NYD_C	0.8742	4L83_A	6OP8_A	0.87296	4L83_A	6OP8_A	0.87955	4L83_A	6R75_A	0.83674	4L83_A	6R75_A	0.84428
4LZL_A	KIBJ_A	0.8005	4LZL_A	KIBJ_A	0.80344	4LZL_A	KQGC_A	0.84478	4LZL_A	KQGC_A	0.84478	4LZL_A	3DZD_B	0.79724	4LZL_A	3DZD_B	0.80898	4LZL_A	3DZD_B	0.79724	4LZL_A	3DZD_B	0.80908
4N13_A	KICP_A	0.65298	4N13_A	KICP_A	0.67435	4N13_A	OCMA_A	0.74093	4N13_A	OCMA_A	0.74126	4N13_A	1IXH_A	0.60914	4N13_A	1IXH_A	0.62816	4N13_A	1IXH_A	0.60914	4N13_A	1IXH_A	0.62816
4NTL_A	OPJI_A	0.80489	4NTL_A	OPJI_A	0.8057	4NTL_A	QBIL_A	0.77636	4NTL_A	QBIL_A	0.77846	4NTL_A	4Q5T_A	0.77726	4NTL_A	4Q5T_A	0.78463	4NTL_A	3UP9_A	0.76313	4NTL_A	3UP9_A	0.76879
4O5A_A	1JH9_A	0.87772	4O5A_A	1JH9_A	0.88068	4O5A_A	3K4H_A	0.90151	4O5A_A	3K4H_A	0.90905	4O5A_A	3QK7_C	0.86075	4O5A_A	3QK7_C	0.87245	4O5A_A	3QK7_C	0.86075	4O5A_A	3QK7_C	0.8733
4OVJ_A	BLDK_A	0.6891	4OVJ_A	BLDK_A	0.69641	4OVJ_A	4R6K_A	0.88141	4OVJ_A	4R6K_A	0.88439	4OVJ_A	2UVJ_A	0.68145	4OVJ_A	2UVJ_A	0.6911	4OVJ_A	2UVJ_A	0.68145	4OVJ_A	2UVJ_A	0.6911
4OXX_A	PJDS_A	0.88166	4OXX_A	PJDS_A	0.88225	4OXX_A	NKCR_A	0.85514	4OXX_A	NKCR_A	0.85808	4OXX_A	1TLL_A	0.85722	4OXX_A	1TLL_A	0.86208	4OXX_A	1TLL_A	0.85722	4OXX_A	1TLL_A	0.86208
4PF6_A	JLFG_A	0.91046	4PF6_A	JLFG_A	0.91303	4PF6_A	JLFG_A	0.91046	4PF6_A	JLFG_A	0.91303	4PF6_A	4OVP_A	0.81492	4PF6_A	4OVP_A	0.82988	4PF6_A	4OVP_A	0.81492	4PF6_A	4OVP_A	0.85821
4PW0_A	IKFN_A	0.97092	4PW0_A	IKFN_A	0.97092	4PW0_A	POES_A	0.80528	4PW0_A	POES_A	0.80528	4PW0_A	4FWB_A	0.75762	4PW0_A	4FWB_A	0.78426	4PW0_A	4FWB_A	0.75762	4PW0_A	4FWB_A	0.78426
4QA8_A	3MH9_C	0.85112	4QA8_A	3MH9_C	0.85399	4QA8_A	2BYO_A	0.70214	4QA8_A	2BYO_A	0.70609	4QA8_A	4ZRA_A	0.83654	4QA8_A	4ZRA_A	0.84346	4QA8_A	3BUU_B	0.49528	4QA8_A	3BUU_B	0.47678
4R6K_A	NORI_A	0.72516	4R6K_A	NORI_A	0.7305	4R6K_A	4OVJ_A	0.88196	4R6K_A	4OVJ_A	0.88439	4R6K_A	5Z6B_A	0.77784	4R6K_A	5Z6B_A	0.77959	4R6K_A	4OVJ_A	0.8656	4R6K_A	4OVJ_A	0.88439
4R9N_A	JMCF_A	0.92419	4R9N_A	JMCF_A	0.92734	4R9N_A	JMCF_A	0.92419	4R9N_A	JMCF_A	0.92734	4R9N_A	4L4Z_B	0.89132	4R9N_A	4L4Z_B	0.89815	4R9N_A	4L4Z_B	0.89132	4R9N_A	4L4Z_B	0.89857
4RVC_A	LHTM_A	0.96976	4RVC_A	LHTM_A	0.96976	4RVC_A	HNFR_A	0.87902	4RVC_A	HNFR_A	0.87902	4RVC_A	4YER_A	0.79264	4RVC_A	4YER_A	0.84435	4RVC_A	4YER_A	0.79264	4RVC_A	4YER_A	0.87404
4RYA_A	PLBJ_A	0.98243	4RYA_A	PLBJ_A	0.98243	4RYA_A	5IAI_A	0.86706	4RYA_A	5IAI_A	0.87081	4RYA_A	3K01_A	0.69402	4RYA_A	3K01_A	0.69402	4RYA_A	3K01_A	0.69402	4RYA_A	3K01_A	0.69118
4YLE_A	PLQG_A	0.97873	4YLE_A	PLQG_A	0.97873	4YLE_A	HICJ_A	0.92882	4YLE_A	HICJ_A	0.92891	4YLE_A	6GT9_A	0.85925	4YLE_A	6GT9_A	0.85925	4YLE_A	6GT9_A	0.85925	4YLE_A	6GT9_A	0.85853
5A62_A	HKAG_A	0.86266	5A62_A	HKAG_A	0.86268	5A62_A	HKNI_A	0.83158	5A62_A	HKNI_A	0.83182	5A62_A	4K2A_C	0.78377	5A62_A	4K2A_C	0.82087	5A62_A	4K2A_C	0.78377	5A62_A	4K2A_C	0.81874
5AFD_A	PCTA_A	0.93552	5AFD_A	PCTA_A	0.93756	5AFD_A	KEHR_A	0.88415	5AFD_A	KEHR_A	0.88984	5AFD_A	3SI9_D	0.87971	5AFD_A	3SI9_D	0.87971	5AFD_A	3SI9_D	0.87971	5AFD_A	3SI9_D	0.87746
5B7X_A	OGKQ_A	0.44446	5B7X_A	OGKQ_A	0.44465	5B7X_A	OGKQ_A	0.44446	5B7X_A	OGKQ_A	0.44465	5B7X_A	6XW2_A	0.29336	5B7X_A	6XW2_A	0.39817	5B7X_A	2JNF_A	0.52319	5B7X_A	2JNF_A	0.41286
5DZS_A	3FBT_A	0.88751	5DZS_A	3FBT_A	0.88969	5DZS_A	ISGJ_A	0.82553	5DZS_A	ISGJ_A	0.83194	5DZS_A	3FBT_D	0.87965	5DZS_A	3FBT_D	0.88969	5DZS_A	1NPD_B	0.70339	5DZS_A	1NPD_B	0.74105
5E16_A	6FTF_B	0.73791	5E16_A	6FTF_B	0.74017	5E16_A	5KBF_A	0.78421	5E16_A	5KBF_A	0.78455	5E16_A	5DZC_A	0.85745	5E16_A	5DZC_A	0.87214	5E16_A	6FTF_B	0.74017	5E16_A	6FTF_B	0.74017
5EKZ_A	MAHO_A	0.67965	5EKZ_A	MAHO_A	0.68237	5EKZ_A	KIAB_A	0.69511	5EKZ_A	KIAB_A	0.70844	5EKZ_A	1LFP_A	0.67168	5EKZ_A	1LFP_A	0.68037	5EKZ_A	4F3Q_A	0.74555	5EKZ_A	4F3Q_A	0.77668
5F7V_A	BDIA_A	0.89568	5F7V_A	BDIA_A	0.89838	5F7V_A	HPRG_A	0.89159	5F7V_A	HPRG_A	0.89408	5F7V_A	5CI5_A	0.87505	5F7V_A	5CI5_A	0.88003	5F7V_A	5CI5_A	0.87505	5F7V_A	5CI5_A	0.90412
5GV0_A	4AKM_A	0.83724	5GV0_A	4AKM_A	0.83724	5GV0_A	4AKM_A	0.83724	5GV0_A	4AKM_A	0.83724	5GV0_A	4AKM_B	0.85039	5GV0_A	4AKM_B	0.85039	5GV0_A	4AKM_B	0.85039	5GV0_A	4AKM_B	0.86483
5HIW_A	6F8A_A	0.93123	5HIW_A	6F8A_A	0.93616	5HIW_A	QSTR_A	0.87828	5HIW_A	QSTR_A	0.87996	5HIW_A	6F8A_A	0.93412	5HIW_A	6F8A_A	0.93616	5HIW_A	4C9M_A	0.79269	5HIW_A	4C9M_A	0.85567
5HNV_A	NJRD_A	0.75672	5HNV_A	NJRD_A	0.75571	5HNV_A	4EQM_A	0.77906	5HNV_A	4EQM_A	0.7806	5HNV_A	5FM3_A	0.72846	5HNV_A	5FM3_A	0.73406	5HNV_A	5FM3_A	0.72846	5HNV_A	5FM3_A	0.73406
5HSG_A	HBML_A	0.7827	5HSG_A	HBML_A	0.79331	5HSG_A	HBML_A	0.7827	5HSG_A	HBML_A	0.79331	5HSG_A	4WZZ_A	0.70944	5HSG_A	4WZZ_A	0.72442	5HSG_A	4WZZ_A	0.70944	5HSG_A	4WZZ_A	0.73505
5I4C_A	BKEM_A	0.8676	5I4C_A	BKEM_A	0.8676	5I4C_A	NPGM_A	0.88288	5I4C_A	NPGM_A	0.88288	5I4C_A	3DZD_B	0.77383	5I4C_A	3DZD_B	0.78372	5I4C_A	3DZD_B	0.77383	5I4C_A	3DZD_B	0.78145
5IJ6_A	LHBS_A	0.70882	5IJ6_A	LHBS_A	0.71115	5IJ6_A	LHBS_A	0.71115	5IJ6_A	LHBS_A	0.71115	5IJ6_A	1VQZ_A	0.82024	5IJ6_A	1VQZ_A	0.83814	5IJ6_A	5T8U_B	0.83183	5IJ6_A	5T8U_B	0.86771
5NOP_A	6THG_B	0.86162	5NOP_A	6THG_B	0.86259	5NOP_A	4UF7_A	0.85531	5NOP_A	4UF7_A	0.85735	5NOP_A	6P7Y_A	0.87419	5NOP_A	6P7Y_A	0.87615	5NOP_A	6P7Y_A	0.87419	5NOP_A	6P7Y_A	0.87615
5TE0_A	4WSQ_A	0.96448	5TE0_A	4WSQ_A	0.96448	5TE0_A	QGAD_A	0.82449	5TE0_A	QGAD_A	0.82824	5TE0_A	4WSQ_A	0.96448	5TE0_A	4WSQ_A	0.96448	5TE0_A	6OP9_A	0.6505	5TE0_A	6OP9_A	0.66981
5TKW_A	1YF5_L	0.83593	5TKW_A	1YF5_L	0.83884	5TKW_A	1YF5_L	0.83593	5TKW_A	1YF5_L	0.83884	5TKW_A	4PHT_Y	0.82636	5TKW_A	4PHT_Y	0.82636	5TKW_A	2BH1_B	0.8505	5TKW_A	2BH1_B	0.8515
5TQJ_A	HJKR_A	0.7769	5TQJ_A	HJKR_A	0.79612	5TQJ_A	PMGA_A	0.81402	5TQJ_A	PMGA_A	0.81433	5TQJ_A	3DZD_B	0.81846	5TQJ_A	3DZD_B	0.81973	5TQJ_A	3DZD_B	0.81846	5TQJ_A	3DZD_B	0.82008
5VOG_A	NAGO_A	0.98457	5VOG_A	NAGO_A	0.98457	5VOG_A	4ZFN_A	0.7511	5VOG_A	4ZFN_A	0.7511	5VOG_A	4TS7_B	0.77125	5VOG_A	4TS7_B	0.78812	5VOG_A	4TS7_B	0.77125	5VOG_A	4TS7_B	0.78922
5X3D_A	NOTR_A	0.84847	5X3D_A	NOTR_A	0.84864	5X3D_A	PGIR_A	0.85131	5X3D_A	PGIR_A	0.85297	5X3D_A	3HL4_B	0.76489	5X3D_A	3HL4_B	0.8155	5X3D_A	3HL4_B	0.76489	5X3D_A	3HL4_B	0.81624

## Sheet: ablation experiments
PAthreader			PAthreader (alignScore)			PAthreader (pDMScore)			PAthreader (w/o AlphaFold DB)
Target	template	TM-score	Target	template	TM-score	Target	template	TM-score	Target	template	TM-score
1A7M_A	NLFB_A	0.71654	1A7M_A	NLFB_A	0.71654	1A7M_A	2Q98_A	0.68584	1A7M_A	2Q98_A	0.6816
1A8L_A	2AYT_A	0.90189	1A8L_A	2AYT_A	0.90189	1A8L_A	DGRE_A	0.8037	1A8L_A	2AYT_A	0.90246
1AMX_A	3V10_A	0.85155	1AMX_A	2Z1P_A	0.86099	1AMX_A	3V10_A	0.85155	1AMX_A	3V10_A	0.85155
1AT0_A	2IN8_A	0.85312	1AT0_A	6RPQ_A	0.84467	1AT0_A	2IN8_A	0.85312	1AT0_A	2IN0_A	0.84952
1ATG_A	KRNB_A	0.9216	1ATG_A	4KD5_C	0.73865	1ATG_A	KRNB_A	0.9216	1ATG_A	2H5Y_A	0.88369
1B25_A	4Z3X_A	0.89658	1B25_A	4Z3X_A	0.89658	1B25_A	4Z3X_A	0.89658	1B25_A	4Z3X_A	0.88066
1BHE_A	CKDR_A	0.88056	1BHE_A	2UVE_A	0.85746	1BHE_A	CKDR_A	0.88056	1BHE_A	3JUR_A	0.86916
1BXD_A	4GCZ_A	0.68634	1BXD_A	5UHT_A	0.68532	1BXD_A	1R62_A	0.62439	1BXD_A	4BIW_A	0.67801
1BY1_A	5JHG_A	0.62452	1BY1_A	4D0N_B	0.62321	1BY1_A	4D0O_A	0.6181	1BY1_A	1TXD_A	0.63704
1C17_M	HFJQ_A	0.44476	1C17_M	6AFW_A	0.41069	1C17_M	HFJQ_A	0.44476	1C17_M	6EGC_A	0.50466
1C1K_A	5A6C_A	0.29063	1C1K_A	MTSQ_A	0.29943	1C1K_A	BOGP_A	0.31563	1C1K_A	6EJ6_A	0.27334
1CFB_A	5E7L_A	0.52866	1CFB_A	5E7L_A	0.52866	1CFB_A	5E52_A	0.65896	1CFB_A	5I99_A	0.65847
1CLC_A	6DHT_A	0.91984	1CLC_A	6DHT_A	0.91984	1CLC_A	6DHT_A	0.91984	1CLC_A	5U0H_A	0.89578
1COJ_A	KIAR_A	0.88123	1COJ_A	KIAR_A	0.88123	1COJ_A	ISFB_A	0.80327	1COJ_A	3AK1_A	0.87415
1D4B_A	AIGJ_A	0.46134	1D4B_A	AIGJ_A	0.46134	1D4B_A	1F2R_I	0.44173	1D4B_A	4V0I_A	0.40671
1D7Q_A	4MNO_A	0.53423	1D7Q_A	4MNO_A	0.53423	1D7Q_A	4MNO_A	0.53423	1D7Q_A	4MNO_A	0.53423
1DUS_A	PHBQ_A	0.8546	1DUS_A	BLME_A	0.85796	1DUS_A	PHBQ_A	0.8546	1DUS_A	2ZWV_A	0.8586
1DXY_A	QACF_A	0.87829	1DXY_A	QACF_A	0.87829	1DXY_A	QACF_A	0.87829	1DXY_A	4CUJ_A	0.84276
1EB6_A	1G12_A	0.80215	1EB6_A	1G12_A	0.80215	1EB6_A	1G12_A	0.80215	1EB6_A	2X3C_A	0.80214
1EI5_A	IDBO_A	0.65374	1EI5_A	IDBO_A	0.65374	1EI5_A	IDBO_A	0.65374	1EI5_A	2QMI_A	0.58303
1EQ1_A	GBMS_A	0.46007	1EQ1_A	PKBF_A	0.44184	1EQ1_A	IMPR_A	0.45862	1EQ1_A	3DYJ_A	0.45334
1F0I_A	6OHS_A	0.66816	1F0I_A	DNFT_A	0.693	1F0I_A	LPGB_A	0.64173	1F0I_A	6OHS_A	0.65831
1F1E_A	6A7U_A	0.66949	1F1E_A	6A7U_A	0.66949	1F1E_A	6W4L_A	0.6824	1F1E_A	6K09_D	0.7043
1F1U_A	5ZNH_A	0.84248	1F1U_A	3LM4_A	0.84063	1F1U_A	5ZNH_A	0.84248	1F1U_A	5ZNH_A	0.84248
1F5X_A	1KI1_B	0.75446	1F5X_A	3JV3_A	0.75244	1F5X_A	1KI1_B	0.75446	1F5X_A	1KI1_B	0.75446
1FNF_A	KQFC_A	0.56319	1FNF_A	EGDQ_A	0.48364	1FNF_A	3R8Q_A	0.49112	1FNF_A	6TPW_A	0.35465
1FVI_A	6IMK_A	0.60106	1FVI_A	6IMK_A	0.60106	1FVI_A	6IMK_A	0.60106	1FVI_A	2CFM_A	0.58524
1G7E_A	IJEQ_A	0.71039	1G7E_A	IJEQ_A	0.71039	1G7E_A	IJEQ_A	0.71039	1G7E_A	3BJ5_A	0.65756
1GAK_A	3LYN_A	0.6802	1GAK_A	5II7_A	0.67233	1GAK_A	3LYN_A	0.6802	1GAK_A	2V0O_A	0.37016
1GMI_A	EDIO_A	0.77542	1GMI_A	NHDO_A	0.78085	1GMI_A	3W56_A	0.68652	1GMI_A	4NPJ_A	0.76888
1GPJ_A	5CHE_A	0.57157	1GPJ_A	5YJL_A	0.58144	1GPJ_A	5CHE_A	0.57157	1GPJ_A	5CHE_A	0.57223
1GR0_A	3QVW_A	0.80265	1GR0_A	3QVW_A	0.80265	1GR0_A	3QVW_A	0.80265	1GR0_A	3CIN_A	0.83079
1GUI_A	3P6B_A	0.8253	1GUI_A	3P6B_A	0.8253	1GUI_A	3P6B_A	0.8253	1GUI_A	3K4Z_A	0.81545
1GXE_A	3Q5O_A	0.60587	1GXE_A	EHPG_A	0.603	1GXE_A	3Q5O_A	0.60587	1GXE_A	3Q5O_A	0.60587
1GXR_A	EDNT_A	0.81864	1GXR_A	NSKC_A	0.83171	1GXR_A	5YZV_A	0.79556	1GXR_A	2CO0_A	0.80704
1GXY_A	3U0J_B	0.68206	1GXY_A	3U0J_B	0.68206	1GXY_A	3U0J_B	0.68206	1GXY_A	3U0J_B	0.67581
1H0A_A	CHEL_A	0.71945	1H0A_A	CHEL_A	0.71945	1H0A_A	CHEL_A	0.71945	1H0A_A	3ZYL_A	0.66325
1H6H_A	2V6V_A	0.72392	1H6H_A	2V6V_A	0.72392	1H6H_A	2RED_A	0.6746	1H6H_A	1KQ6_A	0.69607
1H6W_A	KELG_A	0.22859	1H6W_A	KELG_A	0.22859	1H6W_A	DATN_A	0.20637	1H6W_A	1UN8_A	0.19984
1HZ4_A	PJEM_A	0.83696	1HZ4_A	KTHN_A	0.7845	1HZ4_A	PJEM_A	0.83696	1HZ4_A	3SF4_A	0.55604
1HZM_A	2VSW_A	0.43896	1HZM_A	KMQH_A	0.44061	1HZM_A	3TG3_A	0.42736	1HZM_A	2GWF_A	0.45704
1I9Y_A	3NR8_B	0.79194	1I9Y_A	6IBD_A	0.80347	1I9Y_A	3NR8_B	0.79194	1I9Y_A	2XSW_A	0.79885
1IB8_A	NBPR_A	0.45804	1IB8_A	KDHO_A	0.43427	1IB8_A	NBPR_A	0.45804	1IB8_A	5GL6_A	0.45255
1IQQ_A	PDHG_A	0.8358	1IQQ_A	PDHG_A	0.8358	1IQQ_A	JNFP_A	0.83345	1IQQ_A	3T0O_A	0.81827
1ITX_A	3WKZ_A	0.81278	1ITX_A	4DWS_A	0.87518	1ITX_A	3W4R_A	0.81261	1ITX_A	1WNO_A	0.82335
1IUF_A	3CVL_A	0.24934	1IUF_A	MDBE_A	0.24918	1IUF_A	3CVL_A	0.24934	1IUF_A	3IMQ_A	0.26629
1IVZ_A	NJHP_A	0.74028	1IVZ_A	NJHP_A	0.74028	1IVZ_A	2E7V_A	0.6563	1IVZ_A	2E7V_A	0.6563
1IXL_A	3LWG_A	0.86974	1IXL_A	3LWG_A	0.86974	1IXL_A	2DSL_A	0.79422	1IXL_A	3LWG_A	0.86974
1IZM_A	4GYT_A	0.8446	1IZM_A	4GYT_A	0.8446	1IZM_A	PGAD_A	0.85829	1IZM_A	4GYT_A	0.8446
1J1I_A	3V1L_A	0.91119	1J1I_A	4I3F_A	0.91055	1J1I_A	3V1L_A	0.91119	1J1I_A	2D0D_A	0.91293
1J1T_A	2ZAB_A	0.65108	1J1T_A	2ZAB_A	0.65108	1J1T_A	2ZAB_A	0.65108	1J1T_A	2Z42_A	0.68129
1J5U_A	CDNO_A	0.72112	1J5U_A	MIAN_A	0.72416	1J5U_A	CDNO_A	0.72112	1J5U_A	1JW3_A	0.69324
1J7X_A	4LUR_A	0.78798	1J7X_A	4LUR_A	0.78798	1J7X_A	4LUR_A	0.78798	1J7X_A	5WQL_C	0.56827
1JB7_A	QCML_A	0.24161	1JB7_A	4IFD_J	0.24742	1JB7_A	BQTL_A	0.239	1JB7_A	4GNX_C	0.35614
1JCU_A	LEBM_A	0.68314	1JCU_A	2EQA_A	0.67468	1JCU_A	CPNS_A	0.68825	1JCU_A	3AJE_A	0.67772
1JFL_A	BLDI_A	0.88911	1JFL_A	BLDI_A	0.88911	1JFL_A	BLDI_A	0.88911	1JFL_A	5HRA_A	0.88339
1JHJ_A	1GQP_A	0.85345	1JHJ_A	1K3I_A	0.75951	1JHJ_A	EOJP_A	0.67886	1JHJ_A	4LKS_A	0.70543
1JOV_A	MKQT_A	0.89755	1JOV_A	MKQT_A	0.89755	1JOV_A	MKQT_A	0.89755	1JOV_A	2CIQ_A	0.8442
1JUV_A	MJEB_A	0.72973	1JUV_A	MJEB_A	0.72973	1JUV_A	3QL0_A	0.71367	1JUV_A	3QL0_A	0.71367
1JVR_A	4P6Z_B	0.2631	1JVR_A	CNGI_A	0.23747	1JVR_A	4P6Z_B	0.2631	1JVR_A	6CM9_B	0.26556
1JW3_A	CDNO_A	0.82393	1JW3_A	ESIO_A	0.819	1JW3_A	CDNO_A	0.82393	1JW3_A	1J5U_A	0.64979
1JY1_A	BTJP_A	0.85912	1JY1_A	BTJP_A	0.85912	1JY1_A	BTJP_A	0.85912	1JY1_A	3SQ3_A	0.76663
1JYH_A	BKGF_A	0.82435	1JYH_A	CQHB_A	0.73851	1JYH_A	BKGF_A	0.82435	1JYH_A	1D5Y_A	0.744
1K3K_A	6B4U_A	0.62914	1K3K_A	1WSX_A	0.64886	1K3K_A	2XA0_A	0.6222	1K3K_A	6B4U_A	0.63396
1K4N_A	MJHQ_A	0.79848	1K4N_A	MJHQ_A	0.79848	1K4N_A	MJHQ_A	0.79848	1K4N_A	1F1U_A	0.55018
1KB0_A	4CVB_A	0.75325	1KB0_A	1LRW_A	0.76139	1KB0_A	4CVB_A	0.75325	1KB0_A	4TQO_B	0.74587
1KEA_A	OCRJ_A	0.88296	1KEA_A	OCRJ_A	0.88296	1KEA_A	1KG5_A	0.88284	1KEA_A	3N5N_X	0.87251
1KFW_A	1K9T_A	0.80965	1KFW_A	4DWS_A	0.80588	1KFW_A	4AY1_A	0.73405	1KFW_A	1K9T_A	0.81054
1KHI_A	OQRM_A	0.61043	1KHI_A	OTHF_A	0.60703	1KHI_A	1X6O_A	0.60456	1KHI_A	1X6O_A	0.60456
1KNB_A	3CNC_A	0.86212	1KNB_A	3CNC_A	0.86212	1KNB_A	3CNC_A	0.86212	1KNB_A	3EXW_A	0.84139
1KV7_A	6SYY_A	0.86268	1KV7_A	CTHQ_A	0.87563	1KV7_A	6SYY_A	0.86268	1KV7_A	6SYY_A	0.86252
1KV9_A	4CVB_A	0.76084	1KV9_A	1LRW_A	0.77873	1KV9_A	4MH1_A	0.68232	1KV9_A	1G72_A	0.75346
1LBU_A	MEFK_A	0.29469	1LBU_A	MEFK_A	0.29469	1LBU_A	1QJA_A	0.2859	1LBU_A	5B6G_A	0.28128
1LFW_A	LEOB_A	0.83299	1LFW_A	OBMC_A	0.70969	1LFW_A	AJES_A	0.75903	1LFW_A	3KI9_A	0.94133
1LMI_A	4R4G_A	0.66551	1LMI_A	4R4G_A	0.66551	1LMI_A	4R4G_A	0.66551	1LMI_A	3CFU_A	0.66594
1LML_A	EKCN_A	0.72671	1LML_A	EMCF_A	0.70151	1LML_A	EKCN_A	0.72671	1LML_A	5BQN_A	0.31808
1LR0_A	1TOL_A	0.58366	1LR0_A	2M2K_A	0.51015	1LR0_A	1TOL_A	0.58366	1LR0_A	4G7X_B	0.66688
1LSH_B	3VI3_A	0.36198	1LSH_B	3VI3_A	0.36198	1LSH_B	PEHD_A	0.33858	1LSH_B	4FVS_A	0.34908
1MDC_A	JHKB_A	0.89487	1MDC_A	NLIO_A	0.8489	1MDC_A	3PPT_A	0.8349	1MDC_A	5B28_A	0.8217
1MGT_A	MSRK_A	0.80814	1MGT_A	JGKS_A	0.80737	1MGT_A	4ZYH_A	0.70314	1MGT_A	4WXC_A	0.72944
1MKE_A	5N91_A	0.62565	1MKE_A	5CLL_B	0.60756	1MKE_A	5NBX_A	0.62242	1MKE_A	5N91_A	0.62565
1MKY_A	ECIG_A	0.34888	1MKY_A	CSIF_A	0.32049	1MKY_A	ECIG_A	0.34888	1MKY_A	5DN8_A	0.52773
1MLA_A	MLKF_A	0.93729	1MLA_A	RCFP_A	0.88663	1MLA_A	CPHG_A	0.89447	1MLA_A	2H1Y_A	0.93117
1N3K_A	2GF5_A	0.56417	1N3K_A	2GF5_A	0.56417	1N3K_A	5H31_A	0.5266	1N3K_A	5JQE_A	0.54454
1N67_A	4F27_A	0.61916	1N67_A	5CFA_A	0.65817	1N67_A	4F27_A	0.61916	1N67_A	1R17_A	0.65497
1N93_X	KORP_A	0.2555	1N93_X	KORP_A	0.2555	1N93_X	PMHB_A	0.21848	1N93_X	5FVD_A	0.57748
1NAR_A	PEOC_A	0.86114	1NAR_A	PEOC_A	0.86114	1NAR_A	GPOA_A	0.79085	1NAR_A	4RL3_A	0.84539
1NG6_A	POBI_A	0.84886	1NG6_A	POBI_A	0.84886	1NG6_A	POBI_A	0.84886	1NG6_A	3VYC_A	0.34746
1NIG_A	MPLA_A	0.53235	1NIG_A	MPLA_A	0.53235	1NIG_A	4RC6_A	0.50721	1NIG_A	5K53_A	0.5109
1NM2_A	3PTW_A	0.90924	1NM2_A	3PTW_A	0.90924	1NM2_A	CQDF_A	0.91865	1NM2_A	3TQE_A	0.93057
1NOX_A	KQLF_A	0.89096	1NOX_A	KQLF_A	0.89096	1NOX_A	3G14_A	0.68605	1NOX_A	3GBH_A	0.91204
1NR3_A	5CWD_A	0.31244	1NR3_A	5CWD_A	0.31244	1NR3_A	3I4X_A	0.24895	1NR3_A	1TH1_A	0.33251
1NRI_A	KNAP_A	0.78985	1NRI_A	4LY9_A	0.80251	1NRI_A	KNAP_A	0.78985	1NRI_A	4BB9_A	0.72149
1NRJ_A	3PR6_A	0.60095	1NRJ_A	3PR6_A	0.60095	1NRJ_A	GBTF_A	0.59298	1NRJ_A	3PR6_A	0.60095
1NRJ_B	EKOJ_A	0.85242	1NRJ_B	EKOJ_A	0.85242	1NRJ_B	NKIT_A	0.73877	1NRJ_B	2FH5_B	0.8599
1NXI_A	JOCG_A	0.72432	1NXI_A	JOCG_A	0.72432	1NXI_A	NBLR_A	0.66626	1NXI_A	2YQ0_A	0.46705
1NYA_A	HLFR_A	0.68957	1NYA_A	4NDB_A	0.68369	1NYA_A	HLFR_A	0.68957	1NYA_A	3AKB_A	0.69286
1NYO_A	KGAT_A	0.74835	1NYO_A	KTMR_A	0.73762	1NYO_A	2LTB_A	0.71172	1NYO_A	1O70_A	0.72768
1O1Y_A	3M3P_A	0.88254	1O1Y_A	PODC_A	0.88755	1O1Y_A	3M3P_A	0.88254	1O1Y_A	3M3P_A	0.88254
1O22_A	IFBO_A	0.32756	1O22_A	IFBO_A	0.32756	1O22_A	GHBK_A	0.26167	1O22_A	2PFD_A	0.26651
1O4W_A	2HWX_A	0.7159	1O4W_A	MSDL_A	0.68991	1O4W_A	2HWX_A	0.7159	1O4W_A	5YZ4_A	0.73974
1O50_A	MIOJ_A	0.74441	1O50_A	3SL7_A	0.74127	1O50_A	HCGS_A	0.70056	1O50_A	3SL7_A	0.74127
1O9S_A	MOLN_A	0.45301	1O9S_A	MGND_A	0.45839	1O9S_A	3RJW_A	0.53019	1O9S_A	5VK3_B	0.47913
1OE4_A	5H0K_A	0.75921	1OE4_A	5H0J_A	0.76174	1OE4_A	5H0K_A	0.75921	1OE4_A	5H0J_A	0.75982
1OFC_X	HMRT_A	0.30742	1OFC_X	CLEO_A	0.2418	1OFC_X	QKSM_A	0.26648	1OFC_X	3MK7_A	0.26071
1OGQ_A	LITP_A	0.87031	1OGQ_A	GNSA_A	0.88476	1OGQ_A	CHSM_A	0.86987	1OGQ_A	5IXQ_A	0.86185
1ONW_A	BOTJ_A	0.8094	1ONW_A	BOTJ_A	0.8094	1ONW_A	NGLB_A	0.80561	1ONW_A	5HMF_A	0.75224
1OP4_A	3LND_A	0.49869	1OP4_A	3UBH_A	0.51546	1OP4_A	3LND_A	0.49869	1OP4_A	3PPE_A	0.50745
1OW1_A	AKTR_A	0.38385	1OW1_A	AKTR_A	0.38385	1OW1_A	DKIM_A	0.28494	1OW1_A	3EK3_A	0.3538
1OXJ_A	3W5K_A	0.47726	1OXJ_A	3W5K_A	0.47726	1OXJ_A	LRQM_A	0.39838	1OXJ_A	6GX9_A	0.48297
1OZ9_A	FRHO_A	0.89768	1OZ9_A	LQFT_A	0.87251	1OZ9_A	FRHO_A	0.89768	1OZ9_A	3CMN_A	0.6563
1P90_A	MPCN_A	0.70782	1P90_A	2WFB_A	0.70211	1P90_A	MOBA_A	0.66812	1P90_A	2RE2_A	0.69925
1P9H_A	3PR7_A	0.69791	1P9H_A	3PR7_A	0.69791	1P9H_A	3PR7_A	0.69791	1P9H_A	3PR7_A	0.69791
1PBJ_A	ODKB_A	0.80162	1PBJ_A	HCGS_A	0.72647	1PBJ_A	ODKB_A	0.80162	1PBJ_A	3DDJ_A	0.8297
1PBU_A	2BVF_A	0.49828	1PBU_A	2BVF_A	0.49828	1PBU_A	ARKQ_A	0.51952	1PBU_A	6D9M_A	0.4451
1PG6_A	1YOX_A	0.7476	1PG6_A	1YOX_A	0.7476	1PG6_A	1YOX_A	0.7476	1PG6_A	1YOX_A	0.75116
1PGV_A	4Z79_A	0.8935	1PGV_A	4Z94_G	0.90796	1PGV_A	4Z79_A	0.8935	1PGV_A	4Z79_A	0.8935
1PII_A	QIPO_A	0.55437	1PII_A	LHAR_A	0.35871	1PII_A	QIPO_A	0.55437	1PII_A	3BOL_A	0.37817
1PJZ_A	MHKJ_A	0.69093	1PJZ_A	MHKJ_A	0.69093	1PJZ_A	MHKJ_A	0.69093	1PJZ_A	3BGD_A	0.68548
1POC_A	5MJZ_A	0.44721	1POC_A	4P3E_C	0.3918	1POC_A	5MJZ_A	0.44721	1POC_A	6HC2_A	0.37609
1PP1_X	6H5Q_B	0.61662	1PP1_X	6H5Q_B	0.61662	1PP1_X	PMHB_A	0.22136	1PP1_X	4XJN_A	0.59814
1PQ4_A	MNHT_A	0.92455	1PQ4_A	BKQJ_A	0.92375	1PQ4_A	MNHT_A	0.92455	1PQ4_A	5UXS_A	0.92778
1PSW_A	LKDQ_A	0.83429	1PSW_A	LKDQ_A	0.83429	1PSW_A	LKDQ_A	0.83429	1PSW_A	3TOV_A	0.84272
1PSY_A	1HSS_A	0.46455	1PSY_A	1HSS_A	0.46455	1PSY_A	5DOM_A	0.48075	1PSY_A	2LVF_A	0.48348
1PV5_A	LGHD_A	0.88129	1PV5_A	LGHD_A	0.88129	1PV5_A	LGHD_A	0.88129	1PV5_A	2FIE_A	0.28065
1PZS_A	1XTM_B	0.73576	1PZS_A	JBPL_A	0.71836	1PZS_A	1XTM_B	0.73576	1PZS_A	2AQT_C	0.72328
1Q0R_A	MDIE_A	0.85462	1Q0R_A	PAQK_A	0.84513	1Q0R_A	MDIE_A	0.85462	1Q0R_A	2OG1_A	0.76358
1Q0Z_A	MDIE_A	0.85554	1Q0Z_A	PAQK_A	0.84536	1Q0Z_A	MDIE_A	0.85554	1Q0Z_A	2PUH_A	0.76915
1Q2Y_A	3EFA_A	0.86549	1Q2Y_A	CASQ_A	0.85032	1Q2Y_A	3EFA_A	0.86549	1Q2Y_A	3EFA_A	0.86549
1Q59_A	2LP8_A	0.56381	1Q59_A	2LP8_A	0.56381	1Q59_A	2LP8_A	0.56381	1Q59_A	2ME8_A	0.57681
1Q5Z_A	6W2W_A	0.34884	1Q5Z_A	PHEL_A	0.35868	1Q5Z_A	OHRB_A	0.33621	1Q5Z_A	6SQG_E	0.41578
1Q8K_A	MNKD_A	0.58617	1Q8K_A	MNKD_A	0.58617	1Q8K_A	MNKD_A	0.58617	1Q8K_A	2AHO_B	0.45903
1QNF_A	GAMF_A	0.89548	1QNF_A	GAMF_A	0.89548	1QNF_A	1U3C_A	0.92261	1QNF_A	5ZM0_A	0.90121
1QRL_A	6SC4_A	0.73992	1QRL_A	ORIC_A	0.7788	1QRL_A	MOAD_A	0.67977	1QRL_A	1V3W_A	0.73946
1QWY_A	HODL_A	0.49864	1QWY_A	6JMZ_A	0.51079	1QWY_A	HODL_A	0.49864	1QWY_A	6JMZ_A	0.51079
1QZ9_A	KTPF_A	0.93525	1QZ9_A	LACB_A	0.93405	1QZ9_A	KTPF_A	0.93525	1QZ9_A	2HZP_A	0.91092
1R0U_A	CPFG_A	0.782	1R0U_A	CPFG_A	0.782	1R0U_A	CPFG_A	0.782	1R0U_A	3IA8_A	0.54596
1R3D_A	LGBD_A	0.88059	1R3D_A	2XMZ_A	0.87791	1R3D_A	LGBD_A	0.88059	1R3D_A	2XMZ_A	0.87604
1R4V_A	MROI_A	0.79451	1R4V_A	MROI_A	0.79451	1R4V_A	MROI_A	0.79451	1R4V_A	1WWI_A	0.79689
1R5S_A	AJFM_A	0.18379	1R5S_A	AJFM_A	0.18379	1R5S_A	QHFS_A	0.25387	1R5S_A	6Y5R_A	0.20921
1R62_A	5C93_A	0.78221	1R62_A	DOIP_A	0.79582	1R62_A	5C93_A	0.78221	1R62_A	5IDM_A	0.83398
1R6V_A	3WHI_A	0.48419	1R6V_A	DFMA_A	0.5565	1R6V_A	3WHI_A	0.48419	1R6V_A	3WHI_A	0.48505
1RFE_A	HQSK_A	0.74696	1RFE_A	FHJS_A	0.76786	1RFE_A	HQSK_A	0.74696	1RFE_A	2FG9_A	0.72634
1RI6_A	PHQI_A	0.92983	1RI6_A	PHQI_A	0.92983	1RI6_A	PHQI_A	0.92983	1RI6_A	6IGB_A	0.92361
1RLJ_A	BLDC_A	0.84611	1RLJ_A	BLDC_A	0.84611	1RLJ_A	BLDC_A	0.84611	1RLJ_A	6EBQ_A	0.81944
1RMG_A	CKFH_A	0.77314	1RMG_A	FBAJ_A	0.76485	1RMG_A	CKFH_A	0.77314	1RMG_A	4C2L_A	0.74636
1RU4_A	5GQC_A	0.70928	1RU4_A	5GQC_A	0.70928	1RU4_A	5GQC_A	0.70928	1RU4_A	5OLQ_A	0.83883
1RUT_X	ENJP_A	0.50598	1RUT_X	NTLB_A	0.37032	1RUT_X	ENJP_A	0.50598	1RUT_X	2XQN_T	0.45568
1RWR_A	4W8S_A	0.70857	1RWR_A	4I84_A	0.73312	1RWR_A	4W8S_A	0.70857	1RWR_A	4W8T_A	0.70874
1RZ3_A	CRTP_A	0.83653	1RZ3_A	HQPK_A	0.83513	1RZ3_A	6N53_A	0.72691	1RZ3_A	2GES_A	0.83802
1S2X_A	PKJC_A	0.31557	1S2X_A	PMHB_A	0.32924	1S2X_A	KMTP_A	0.21143	1S2X_A	5CWI_A	0.30756
1S68_A	EPRK_A	0.80432	1S68_A	EPRK_A	0.80432	1S68_A	EPRK_A	0.80432	1S68_A	6N0V_A	0.67635
1S7I_A	HCPJ_A	0.8077	1S7I_A	HCPJ_A	0.8077	1S7I_A	3ZO7_A	0.55503	1S7I_A	1YHQ_H	0.4806
1SFS_A	EMKO_A	0.75686	1SFS_A	EMKO_A	0.75686	1SFS_A	EMKO_A	0.75686	1SFS_A	4XK2_A	0.70818
1SGO_A	BQMA_A	0.66756	1SGO_A	BQMA_A	0.66756	1SGO_A	BQMA_A	0.66756	1SGO_A	3NCT_A	0.40545
1SQH_A	QGDJ_A	0.84774	1SQH_A	QGDJ_A	0.84774	1SQH_A	QGDJ_A	0.84774	1SQH_A	2HQY_A	0.66382
1SR8_A	KMPC_A	0.59233	1SR8_A	KMPC_A	0.59233	1SR8_A	PKBR_A	0.56742	1SR8_A	5A3S_A	0.28786
1SUM_B	1T72_A	0.89464	1SUM_B	MHNR_A	0.92513	1SUM_B	1T72_A	0.89464	1SUM_B	4Q25_A	0.88932
1SUR_A	MSRL_A	0.85083	1SUR_A	MSRL_A	0.85083	1SUR_A	MSRL_A	0.85083	1SUR_A	2OQ2_A	0.84051
1SUU_A	5ZTJ_A	0.79094	1SUU_A	1WP5_A	0.76464	1SUU_A	1ZI0_A	0.76166	1SUU_A	4G3N_A	0.78004
1T17_A	NOET_A	0.75916	1T17_A	KJGD_A	0.63962	1T17_A	NOET_A	0.75916	1T17_A	3RT2_A	0.70963
1T1E_A	MIKS_A	0.83736	1T1E_A	MKCN_A	0.83889	1T1E_A	1GA4_A	0.61659	1T1E_A	3EE6_A	0.83652
1T3K_A	FLQT_A	0.53696	1T3K_A	FLQT_A	0.53696	1T3K_A	FLQT_A	0.53696	1T3K_A	2J6P_A	0.57028
1T9H_A	6H4D_A	0.81583	1T9H_A	6H4D_A	0.81583	1T9H_A	6H4D_A	0.81583	1T9H_A	2YV5_A	0.83817
1TM9_A	6E9V_Q	0.35839	1TM9_A	5CWM_A	0.36067	1TM9_A	5CWL_A	0.44848	1TM9_A	6E9T_B	0.35535
1TN3_A	1JZN_A	0.83253	1TN3_A	1JZN_A	0.83253	1TN3_A	ESMA_A	0.82638	1TN3_A	1WMY_A	0.83181
1TP6_A	HEPC_A	0.90332	1TP6_A	PAFC_A	0.81851	1TP6_A	HEPC_A	0.90332	1TP6_A	4I4K_A	0.75181
1TQZ_A	1K5D_B	0.53194	1TQZ_A	2NMB_A	0.53387	1TQZ_A	5NBX_A	0.51279	1TQZ_A	4L6E_A	0.52065
1TTE_A	GFQM_A	0.56777	1TTE_A	GFQM_A	0.56777	1TTE_A	GFQM_A	0.56777	1TTE_A	5A4P_A	0.55475
1TU9_A	QDOB_A	0.82501	1TU9_A	1JF3_A	0.7767	1TU9_A	QDOB_A	0.82501	1TU9_A	1HBG_A	0.7896
1TUA_A	LSNA_A	0.82018	1TUA_A	LSNA_A	0.82018	1TUA_A	LSNA_A	0.82018	1TUA_A	4QMF_D	0.80428
1TUH_A	3G8Z_A	0.88212	1TUH_A	HLAF_A	0.86191	1TUH_A	3G8Z_A	0.88212	1TUH_A	6A5F_A	0.8249
1TVC_A	JGML_A	0.72996	1TVC_A	5OGX_A	0.72503	1TVC_A	JGML_A	0.72996	1TVC_A	1KRH_A	0.72987
1TVI_A	ODEN_A	0.66916	1TVI_A	ODEN_A	0.66916	1TVI_A	ODEN_A	0.66916	1TVI_A	3CMN_A	0.5687
1TWU_A	QTCB_A	0.80385	1TWU_A	CPBJ_A	0.67215	1TWU_A	QTCB_A	0.80385	1TWU_A	1ZSW_A	0.68818
1U00_A	AISO_A	0.48733	1U00_A	AISO_A	0.48733	1U00_A	KSGO_A	0.48355	1U00_A	5E85_A	0.72288
1U02_A	JICP_A	0.82678	1U02_A	KHSD_A	0.86247	1U02_A	JICP_A	0.82678	1U02_A	5DXI_A	0.79307
1U3B_A	1V1T_A	0.59489	1U3B_A	3R0H_A	0.42747	1U3B_A	1V1T_A	0.59489	1U3B_A	1V1T_A	0.59489
1U7H_A	5GZL_B	0.92688	1U7H_A	5GZL_B	0.92688	1U7H_A	IKRF_A	0.83337	1U7H_A	6T3E_A	0.86749
1U89_A	6FUY_A	0.51235	1U89_A	6BFI_A	0.53421	1U89_A	KIQL_A	0.43914	1U89_A	2L7N_A	0.54027
1UAP_A	JHMT_A	0.68694	1UAP_A	JCQB_A	0.68164	1UAP_A	3CKI_B	0.66201	1UAP_A	1PXU_A	0.66668
1UAS_A	4NX0_A	0.91186	1UAS_A	4NXK_A	0.91166	1UAS_A	4NX0_A	0.91186	1UAS_A	4NX0_A	0.91186
1UEK_A	BETN_A	0.75582	1UEK_A	QTRF_A	0.68701	1UEK_A	QAPJ_A	0.7258	1UEK_A	1OJ4_A	0.87659
1UEN_A	4N5U_A	0.74545	1UEN_A	1VA9_A	0.7265	1UEN_A	4N68_A	0.72535	1UEN_A	4N5U_A	0.74545
1UG7_A	NHDI_A	0.59376	1UG7_A	2JX0_A	0.60015	1UG7_A	6DG6_A	0.58453	1UG7_A	2JX0_A	0.60015
1UGJ_A	6QUY_W	0.69527	1UGJ_A	6QUY_W	0.69527	1UGJ_A	6QVE_W	0.66326	1UGJ_A	6QUY_W	0.69527
1UJT_A	2IBG_A	0.74193	1UJT_A	2EDX_A	0.72332	1UJT_A	3N1G_C	0.7188	1UJT_A	6TPU_A	0.73015
1UKF_A	2J7Q_A	0.64806	1UKF_A	2J7Q_A	0.64806	1UKF_A	2J7Q_C	0.6467	1UKF_A	2J7Q_C	0.64509
1UKX_A	2YZ0_A	0.73519	1UKX_A	2YZ0_A	0.73519	1UKX_A	2YZ0_A	0.73519	1UKX_A	2EBM_A	0.75419
1URK_A	3HN4_A	0.47431	1URK_A	4A5T_S	0.4845	1URK_A	2KNF_A	0.47201	1URK_A	1NL1_A	0.47423
1UX6_A	KOJG_A	0.39495	1UX6_A	NHLC_A	0.39134	1UX6_A	6JHY_A	0.38726	1UX6_A	6NZK_A	0.38512
1UXO_A	LEKS_A	0.89304	1UXO_A	LEKS_A	0.89304	1UXO_A	LBAI_A	0.86393	1UXO_A	2QS9_A	0.86157
1V3F_A	1UHW_A	0.71811	1V3F_A	1UHW_A	0.71811	1V3F_A	1UHW_A	0.71811	1V3F_A	1UHW_A	0.71811
1V4A_A	PATB_A	0.88475	1V4A_A	HFTE_A	0.88954	1V4A_A	RDIO_A	0.72357	1V4A_A	3K7D_A	0.82646
1V5M_A	3M1I_B	0.63958	1V5M_A	1WG7_A	0.68639	1V5M_A	1U5D_A	0.64004	1V5M_A	4L6E_A	0.63823
1V5P_A	1V5U_A	0.64396	1V5P_A	1V5U_A	0.64396	1V5P_A	3AJ4_A	0.66033	1V5P_A	1EAZ_A	0.68221
1V61_A	4MT6_A	0.65163	1V61_A	2PZ1_A	0.637	1V61_A	5D3V_A	0.67153	1V61_A	5D27_A	0.68458
1V88_A	1U2B_A	0.69621	1V88_A	1FGY_A	0.69563	1V88_A	1UPQ_A	0.62172	1V88_A	6BBP_A	0.67065
1V95_A	QKFD_A	0.66428	1V95_A	QKFD_A	0.66428	1V95_A	KOAL_A	0.66579	1V95_A	4HVC_A	0.65775
1VHN_A	NCFR_A	0.8903	1VHN_A	NCFR_A	0.8903	1VHN_A	NCFR_A	0.8903	1VHN_A	4YCO_A	0.84753
1VJN_A	CNJB_A	0.78746	1VJN_A	CNJB_A	0.78746	1VJN_A	DKQM_A	0.78044	1VJN_A	3BV6_A	0.78048
1VK4_A	ABJF_A	0.80752	1VK4_A	GEHO_A	0.80575	1VK4_A	ILBN_A	0.79271	1VK4_A	1RKD_A	0.79055
1VKC_A	ARBI_A	0.7666	1VKC_A	ARBI_A	0.7666	1VKC_A	OKIR_A	0.75081	1VKC_A	4U9V_B	0.75171
1VKW_A	AIOH_A	0.81175	1VKW_A	AIOH_A	0.81175	1VKW_A	AIOH_A	0.81175	1VKW_A	2YMV_A	0.61845
1VPB_A	NCRT_A	0.94564	1VPB_A	NCRT_A	0.94564	1VPB_A	NCRT_A	0.94564	1VPB_A	3QTD_A	0.95042
1VPK_A	PQCE_A	0.93242	1VPK_A	6PTH_A	0.9167	1VPK_A	PQCE_A	0.93242	1VPK_A	6FVM_A	0.90637
1VPR_A	PNGE_A	0.21012	1VPR_A	HDMA_A	0.28308	1VPR_A	PNGE_A	0.21012	1VPR_A	5F54_A	0.22462
1VR8_A	HRDA_A	0.5628	1VR8_A	HRDA_A	0.5628	1VR8_A	HRDA_A	0.5628	1VR8_A	3HVY_A	0.42021
1VRM_A	JMTI_A	0.89738	1VRM_A	LPSO_A	0.89389	1VRM_A	BIKL_A	0.87708	1VRM_A	4XDT_A	0.9077
1W0H_A	HPGS_A	0.85154	1W0H_A	HPGS_A	0.85154	1W0H_A	PMIE_A	0.82618	1W0H_A	3CG7_A	0.91913
1W4T_A	DGKI_A	0.87827	1W4T_A	DJBC_A	0.87106	1W4T_A	DGKI_A	0.87827	1W4T_A	4B55_A	0.89697
1W66_A	QIOS_A	0.86279	1W66_A	MTNI_A	0.87056	1W66_A	QIOS_A	0.86279	1W66_A	2ARS_A	0.7627
1W99_A	6OWK_A	0.82622	1W99_A	1JI6_A	0.8459	1W99_A	6OVB_A	0.82978	1W99_A	6OVB_A	0.82908
1WC2_A	4ZM7_A	0.64195	1WC2_A	3X2L_A	0.65011	1WC2_A	3X2O_A	0.64386	1WC2_A	3X2J_A	0.64861
1WD5_A	OPAF_A	0.55134	1WD5_A	OPAF_A	0.55134	1WD5_A	4TRB_A	0.56338	1WD5_A	5VOG_A	0.56675
1WDE_A	BSTM_A	0.79549	1WDE_A	MSHK_A	0.81658	1WDE_A	MRCF_A	0.79394	1WDE_A	2EHC_A	0.8043
1WEL_A	2LXU_A	0.64517	1WEL_A	2DHA_A	0.62203	1WEL_A	2HGL_A	0.64602	1WEL_A	2RVJ_A	0.62648
1WF6_A	5U6K_A	0.67315	1WF6_A	6J0V_A	0.64072	1WF6_A	3PA6_A	0.57532	1WF6_A	4BMD_A	0.61811
1WFG_A	2FE5_A	0.59413	1WFG_A	2LC6_A	0.59173	1WFG_A	2FE5_A	0.59413	1WFG_A	5MV8_B	0.59047
1WFJ_A	PDOI_A	0.74015	1WFJ_A	NHRQ_A	0.72795	1WFJ_A	5A52_A	0.70165	1WFJ_A	1GMI_A	0.71987
1WFM_A	4LCV_A	0.69749	1WFM_A	3HN8_A	0.72233	1WFM_A	4LCV_A	0.69749	1WFM_A	5VFF_A	0.69799
1WFT_A	6TPW_A	0.5962	1WFT_A	MNDR_A	0.53946	1WFT_A	4YFG_B	0.5878	1WFT_A	6POL_A	0.58417
1WFU_A	6POL_A	0.59506	1WFU_A	EGPI_A	0.60033	1WFU_A	6POL_A	0.59506	1WFU_A	6POG_A	0.59485
1WG7_A	2UZR_A	0.61922	1WG7_A	3HIE_A	0.54851	1WG7_A	2UZR_A	0.61922	1WG7_A	2Y8G_A	0.56974
1WGO_A	5C14_A	0.57725	1WGO_A	3PRX_B	0.63527	1WGO_A	5C14_A	0.57725	1WGO_A	2C26_A	0.59869
1WGP_A	DGPT_A	0.60404	1WGP_A	DGPT_A	0.60404	1WGP_A	5KBF_A	0.66622	1WGP_A	3IDB_B	0.68894
1WGS_A	6UE6_A	0.19833	1WGS_A	6UE6_A	0.19833	1WGS_A	6G3T_A	0.38092	1WGS_A	6G2B_A	0.38689
1WGV_A	MDKS_A	0.71837	1WGV_A	3QOR_A	0.72078	1WGV_A	MDKS_A	0.71837	1WGV_A	3QOR_A	0.72078
1WH0_A	EMGR_A	0.55833	1WH0_A	4ELD_A	0.54114	1WH0_A	EMGR_A	0.55833	1WH0_A	2XCM_C	0.60114
1WH1_A	4H11_A	0.61414	1WH1_A	2KPK_A	0.57995	1WH1_A	3RL7_B	0.57425	1WH1_A	2JIL_A	0.60398
1WHN_A	EGPH_A	0.66459	1WHN_A	ABPD_A	0.66664	1WHN_A	1DI2_A	0.45181	1WHN_A	3ADG_A	0.48148
1WHR_A	5WQT_A	0.55213	1WHR_A	5WQT_A	0.55213	1WHR_A	5WQT_A	0.55213	1WHR_A	6KN0_E	0.5349
1WI1_A	1UPQ_A	0.63197	1WI1_A	PTHJ_A	0.67181	1WI1_A	1UPQ_A	0.63197	1WI1_A	1U5D_A	0.61806
1WIC_A	1Z9O_A	0.65187	1WIC_A	1Z9L_A	0.65278	1WIC_A	1Z9O_A	0.65187	1WIC_A	1Z9L_A	0.65278
1WIN_A	6BP7_A	0.68687	1WIN_A	6BP7_A	0.68687	1WIN_A	6BP7_A	0.68687	1WIN_A	6BP7_A	0.68687
1WIR_A	PKDE_A	0.34405	1WIR_A	NJPL_A	0.23481	1WIR_A	PKDE_A	0.34405	1WIR_A	6G4J_B	0.22711
1WIS_A	5FM4_A	0.67379	1WIS_A	5I99_A	0.73981	1WIS_A	5FM4_A	0.67379	1WIS_A	4O00_A	0.6814
1WIX_A	HBKD_A	0.30569	1WIX_A	HBKD_A	0.30569	1WIX_A	LIFS_A	0.31862	1WIX_A	4R0Z_A	0.32189
1WJ5_A	HPJI_A	0.41527	1WJ5_A	HPJI_A	0.41527	1WJ5_A	6OB6_A	0.36127	1WJ5_A	3EUH_C	0.52876
1WJJ_A	4OWW_B	0.63349	1WJJ_A	PDIE_A	0.65457	1WJJ_A	4OWW_B	0.63349	1WJJ_A	4OWW_B	0.63349
1WJR_A	6NFX_A	0.68238	1WJR_A	6NFX_A	0.68238	1WJR_A	3UT1_A	0.63572	1WJR_A	2RHU_A	0.59181
1WK0_A	4M4R_A	0.60155	1WK0_A	4PBX_A	0.62224	1WK0_A	EHDM_A	0.57971	1WK0_A	2XYC_A	0.62283
1WK1_A	NHIM_A	0.68294	1WK1_A	NRBL_A	0.6855	1WK1_A	EIKH_A	0.64656	1WK1_A	5G6U_A	0.70025
1WKR_A	JBTC_A	0.84023	1WKR_A	2RMP_A	0.85882	1WKR_A	JBTC_A	0.84023	1WKR_A	4GJ5_A	0.83131
1WKY_A	4FK9_A	0.63596	1WKY_A	4Y7E_A	0.63748	1WKY_A	4FK9_A	0.63596	1WKY_A	4HTY_A	0.55594
1WLJ_A	4CZW_A	0.83255	1WLJ_A	BNKH_A	0.76853	1WLJ_A	4CZW_A	0.83255	1WLJ_A	4CZW_A	0.83238
1WM5_A	4JHR_A	0.65768	1WM5_A	DATN_A	0.58637	1WM5_A	5HGV_A	0.59819	1WM5_A	1HZ4_A	0.59559
1WP5_A	3UC1_A	0.80574	1WP5_A	3L6V_A	0.80766	1WP5_A	1ZI0_A	0.826	1WP5_A	4G3N_A	0.8087
1WPI_A	ITMA_A	0.49814	1WPI_A	3A3T_A	0.35615	1WPI_A	LKTR_A	0.50032	1WPI_A	1S3C_A	0.48284
1WZA_A	BJCM_A	0.89611	1WZA_A	3K8L_A	0.90061	1WZA_A	BJCM_A	0.89611	1WZA_A	5X7U_A	0.87988
1X1F_A	3A8P_A	0.57292	1X1F_A	PQGA_A	0.50603	1X1F_A	1EAZ_A	0.54312	1X1F_A	5L81_A	0.56862
1X4Z_A	5FM4_A	0.73259	1X4Z_A	5I99_A	0.77317	1X4Z_A	5FM4_A	0.73259	1X4Z_A	6POL_A	0.73593
1X51_A	PHJS_A	0.65235	1X51_A	NAKQ_A	0.70093	1X51_A	PHJS_A	0.65235	1X51_A	3GRN_A	0.62967
1X53_A	IOEK_A	0.83359	1X53_A	HSBM_A	0.853	1X53_A	IOEK_A	0.83359	1X53_A	3NI8_A	0.82044
1X5E_A	3WGE_A	0.73007	1X5E_A	EFAL_A	0.74253	1X5E_A	2O89_A	0.69091	1X5E_A	3UVT_A	0.72225
1X5I_A	1WFN_A	0.65079	1X5I_A	EGDQ_A	0.67519	1X5I_A	1WFN_A	0.65079	1X5I_A	4WTX_A	0.5892
1XDN_A	2HVQ_A	0.72153	1XDN_A	2HVQ_A	0.72153	1XDN_A	2HVQ_A	0.72153	1XDN_A	1S68_A	0.71108
1XFK_A	2A0M_A	0.80144	1XFK_A	AMET_A	0.8108	1XFK_A	3CEV_A	0.74532	1XFK_A	2A0M_A	0.79932
1XJV_A	1K8G_A	0.52521	1XJV_A	1K8G_A	0.52521	1XJV_A	HRQN_A	0.42787	1XJV_A	1K8G_A	0.52541
1XKP_B	JGPR_A	0.75821	1XKP_B	LJFR_A	0.69153	1XKP_B	4G6T_A	0.72753	1XKP_B	6VU7_A	0.69571
1XKP_C	JGPR_A	0.75572	1XKP_C	5Z38_A	0.7511	1XKP_C	4G6T_A	0.78814	1XKP_C	3EPU_A	0.77124
1XO8_A	QCKO_A	0.60556	1XO8_A	QCKO_A	0.60556	1XO8_A	CNBT_A	0.59301	1XO8_A	4CU6_A	0.57164
1XOV_A	4RN7_A	0.49708	1XOV_A	5J72_A	0.50441	1XOV_A	4RN7_A	0.49708	1XOV_A	5J72_A	0.50147
1XOY_A	MKGL_A	0.67708	1XOY_A	EDSC_A	0.64974	1XOY_A	MKGL_A	0.67708	1XOY_A	2ORX_A	0.63885
1XPN_A	3HTL_X	0.43062	1XPN_A	4S3L_A	0.34067	1XPN_A	3HR6_A	0.42471	1XPN_A	3UXF_A	0.4173
1Y0K_A	AKRD_A	0.34729	1Y0K_A	AKRD_A	0.34729	1Y0K_A	REPH_A	0.38587	1Y0K_A	5LIQ_A	0.43851
1Y6I_A	ETIQ_A	0.33992	1Y6I_A	ETIQ_A	0.33992	1Y6I_A	ETIQ_A	0.33992	1Y6I_A	5AGD_A	0.34994
1Y88_A	BIOC_A	0.44859	1Y88_A	BIOC_A	0.44859	1Y88_A	GOLH_A	0.3986	1Y88_A	3B4U_A	0.51345
1Y8A_A	3WGU_A	0.49631	1Y8A_A	3WGU_A	0.49631	1Y8A_A	DQRL_A	0.47067	1Y8A_A	4XE5_A	0.43585
1Y9Q_A	PLSH_A	0.81474	1Y9Q_A	HFDN_A	0.51886	1Y9Q_A	PLSH_A	0.81474	1Y9Q_A	6B9R_A	0.48299
1YB3_A	CPKS_A	0.6014	1YB3_A	CPKS_A	0.6014	1YB3_A	CPKS_A	0.6014	1YB3_A	2A8E_A	0.60599
1YB5_A	CGMJ_A	0.89239	1YB5_A	PKRA_A	0.90402	1YB5_A	RDOQ_A	0.88784	1YB5_A	4RVU_A	0.8928
1YC9_A	JIMO_A	0.89601	1YC9_A	PKQT_A	0.9391	1YC9_A	JIMO_A	0.89601	1YC9_A	5IUY_A	0.9415
1YDU_A	LITE_A	0.43764	1YDU_A	PEAN_A	0.42853	1YDU_A	LITE_A	0.43764	1YDU_A	5DJF_A	0.26437
1YHT_A	MJAK_A	0.73614	1YHT_A	1C7T_A	0.7791	1YHT_A	GHRI_A	0.73462	1YHT_A	6JQF_A	0.76588
1YLE_A	LSBJ_A	0.35648	1YLE_A	LSBJ_A	0.35648	1YLE_A	2WUU_A	0.36938	1YLE_A	2WUU_A	0.35678
1YT3_A	NOIP_A	0.72026	1YT3_A	GTQA_A	0.7197	1YT3_A	2HBJ_A	0.55487	1YT3_A	3CYM_A	0.71811
1YT8_A	3TP9_A	0.28508	1YT8_A	3TP9_A	0.28508	1YT8_A	3TP9_A	0.28508	1YT8_A	6OXC_A	0.24339
1YUA_A	4WK0_A	0.3773	1YUA_A	4WK0_A	0.3773	1YUA_A	AHMR_A	0.42004	1YUA_A	1CRZ_A	0.3729
1YX0_A	BINO_A	0.73918	1YX0_A	BINO_A	0.73918	1YX0_A	BINO_A	0.73918	1YX0_A	4U9V_B	0.70666
1YZF_A	3RJT_A	0.83696	1YZF_A	CQNF_A	0.85247	1YZF_A	3RJT_A	0.83696	1YZF_A	3RJT_A	0.83696
1Z67_A	HMKB_A	0.39783	1Z67_A	HMKB_A	0.39783	1Z67_A	PONK_A	0.3995	1Z67_A	6HQF_A	0.36856
1Z6M_A	3EU3_A	0.79783	1Z6M_A	HQBN_A	0.74773	1Z6M_A	3EU3_A	0.79783	1Z6M_A	3EU3_A	0.79608
1Z6N_A	LEHM_A	0.79541	1Z6N_A	LEHM_A	0.79541	1Z6N_A	LEHM_A	0.79541	1Z6N_A	4O5Q_A	0.55883
1ZA0_A	FCRI_A	0.81482	1ZA0_A	GQBS_A	0.81448	1ZA0_A	FCRI_A	0.81482	1ZA0_A	2UW1_A	0.81122
1ZD0_A	CBSO_A	0.67697	1ZD0_A	PEJS_A	0.66737	1ZD0_A	CBSO_A	0.67697	1ZD0_A	4XAH_A	0.62981
1ZHV_A	5GV2_C	0.76647	1ZHV_A	5GV2_C	0.76647	1ZHV_A	PHKT_A	0.7362	1ZHV_A	5GV2_C	0.76652
1ZN6_A	2F20_A	0.84625	1ZN6_A	2F20_A	0.84625	1ZN6_A	PBGD_A	0.82279	1ZN6_A	6OOV_A	0.82743
1ZRR_A	MIGP_A	0.64164	1ZRR_A	EPRD_A	0.65209	1ZRR_A	MIGP_A	0.64164	1ZRR_A	1VR3_A	0.63143
1ZSW_A	4HUZ_A	0.8464	1ZSW_A	4HUZ_A	0.8464	1ZSW_A	LFIA_A	0.7026	1ZSW_A	4HUZ_A	0.84795
1ZU1_A	6Y5Q_9	0.29639	1ZU1_A	6Y5Q_9	0.29639	1ZU1_A	5ARA_W	0.32543	1ZU1_A	4WND_A	0.2465
1ZU2_A	MKNO_A	0.69872	1ZU2_A	JKEB_A	0.67192	1ZU2_A	MRJD_A	0.68865	1ZU2_A	5CWQ_A	0.63195
2A2P_A	BRJT_A	0.5534	2A2P_A	2QC7_A	0.44922	2A2P_A	BRJT_A	0.5534	2A2P_A	6HF1_A	0.44108
2A4H_A	BRJT_A	0.54203	2A4H_A	BRJT_A	0.54203	2A4H_A	BRJT_A	0.54203	2A4H_A	3BJ5_A	0.39262
2ADZ_A	2I5F_A	0.45992	2ADZ_A	2FJL_A	0.45436	2ADZ_A	2I5F_A	0.45992	2ADZ_A	2DTC_A	0.44042
2AJ6_A	EAIL_A	0.76013	2AJ6_A	PLSG_A	0.72876	2AJ6_A	ONAD_A	0.76466	2AJ6_A	4E0A_A	0.77422
2AMH_A	LAGK_A	0.87912	2AMH_A	HRIB_A	0.90335	2AMH_A	CNMO_A	0.85347	2AMH_A	4P0E_A	0.84483
2AP3_A	NFRT_A	0.60362	2AP3_A	NFRT_A	0.60362	2AP3_A	NFRT_A	0.60362	2AP3_A	4UOS_A	0.52992
2ATZ_A	KHAM_A	0.64485	2ATZ_A	KHAM_A	0.64485	2ATZ_A	KHAM_A	0.64485	2ATZ_A	2IRU_A	0.63588
2AXL_A	1OYW_A	0.62116	2AXL_A	1OYW_A	0.62116	2AXL_A	1OYW_A	0.62116	2AXL_A	1OYW_A	0.62116
2AXO_A	INBP_A	0.80057	2AXO_A	INBP_A	0.80057	2AXO_A	INBP_A	0.80057	2AXO_A	5Y1A_A	0.72566
2AZW_A	HQER_A	0.72471	2AZW_A	FCGJ_A	0.75366	2AZW_A	KFPH_A	0.71761	2AZW_A	3I7U_A	0.71119
2B06_A	NSIP_A	0.7985	2B06_A	NSIP_A	0.7985	2B06_A	IRCM_A	0.70054	2B06_A	5OTM_A	0.79049
2B0A_A	IKPL_A	0.87088	2B0A_A	IKPL_A	0.87088	2B0A_A	HKPR_A	0.84706	2B0A_A	1R61_A	0.81139
2B0H_A	4F7G_B	0.76801	2B0H_A	3DYJ_A	0.74413	2B0H_A	4F7G_B	0.76801	2B0H_A	4F7G_B	0.76801
2B3W_A	METJ_A	0.80491	2B3W_A	HORC_A	0.78428	2B3W_A	METJ_A	0.80491	2B3W_A	5NP0_A	0.32769
2B4W_A	5AY9_A	0.75742	2B4W_A	5AY9_A	0.75742	2B4W_A	AQBF_A	0.7477	2B4W_A	1VKD_A	0.77029
2BI0_A	4E3E_A	0.8663	2BI0_A	4E3E_A	0.8663	2BI0_A	4E3E_A	0.8663	2BI0_A	4E3E_A	0.8664
2BW3_A	CLPS_A	0.66669	2BW3_A	CJGR_A	0.67955	2BW3_A	CLPS_A	0.66669	2BW3_A	6AFZ_A	0.28903
2CB0_A	MFTK_A	0.91105	2CB0_A	KJRS_A	0.91128	2CB0_A	MFTK_A	0.91105	2CB0_A	2J6H_A	0.90718
2CJ4_A	KSCO_A	0.90789	2CJ4_A	KSCO_A	0.90789	2CJ4_A	PRKF_A	0.90945	2CJ4_A	1XG2_B	0.89075
2CPR_A	4NLB_A	0.69396	2CPR_A	4NLB_A	0.69396	2CPR_A	4NLB_A	0.69396	2CPR_A	4NLB_A	0.69396
2CR9_A	6F1K_A	0.72316	2CR9_A	6F1K_A	0.72316	2CR9_A	6F1K_A	0.72316	2CR9_A	6F1K_A	0.72622
2CRI_A	QJFK_A	0.70079	2CRI_A	AHPD_A	0.69514	2CRI_A	AIKF_A	0.70955	2CRI_A	1GRW_A	0.69431
2CRM_A	2CRZ_A	0.74863	2CRM_A	2CRZ_A	0.74863	2CRM_A	5FM4_A	0.66848	2CRM_A	6POL_A	0.69373
2CRY_A	ACEH_A	0.68298	2CRY_A	3OQ3_B	0.65356	2CRY_A	ACEH_A	0.68298	2CRY_A	6EFY_A	0.6663
2CSP_A	4N5U_A	0.57958	2CSP_A	EIGK_A	0.59572	2CSP_A	4O00_A	0.56948	2CSP_A	4O00_A	0.56948
2CUL_A	CPOT_A	0.88772	2CUL_A	OEFM_A	0.88512	2CUL_A	BRMP_A	0.88783	2CUL_A	2ZXH_A	0.83123
2CVE_A	KRIP_A	0.80835	2CVE_A	KRIP_A	0.80835	2CVE_A	KRIP_A	0.80835	2CVE_A	1N0U_A	0.67828
2CW9_A	2FXT_A	0.74858	2CW9_A	2FXT_A	0.74858	2CW9_A	3QK9_A	0.71957	2CW9_A	2FXT_A	0.74867
2CXH_A	MSPE_A	0.74435	2CXH_A	PSTI_A	0.69408	2CXH_A	MSPE_A	0.74435	2CXH_A	4XD9_A	0.64808
2DAW_A	3FM3_A	0.3709	2DAW_A	3FM3_A	0.3709	2DAW_A	4FKC_A	0.33785	2DAW_A	2DAX_A	0.7535
2DAX_A	2DAW_A	0.76217	2DAX_A	2DAW_A	0.76217	2DAX_A	2DAW_A	0.76217	2DAX_A	2DAW_A	0.76217
2DBJ_A	4N5U_A	0.69636	2DBJ_A	1VA9_A	0.66697	2DBJ_A	4N5U_A	0.69636	2DBJ_A	6POK_A	0.69063
2DJ0_A	NCLM_A	0.67284	2DJ0_A	LFHI_A	0.64312	2DJ0_A	2YNX_A	0.66016	2DJ0_A	1T00_A	0.68807
2DLQ_A	EGJM_A	0.34186	2DLQ_A	EGJM_A	0.34186	2DLQ_A	EGJM_A	0.34186	2DLQ_A	5UND_A	0.35787
2DLX_A	3F9U_A	0.63685	2DLX_A	KNJF_A	0.65416	2DLX_A	3F9U_A	0.63685	2DLX_A	3F9U_A	0.63685
2DMK_A	1VA9_A	0.63716	2DMK_A	2V5Y_A	0.62215	2DMK_A	MNDR_A	0.6173	2DMK_A	6POL_A	0.62233
2E7G_A	1JOS_A	0.59285	2E7G_A	ERJP_A	0.59619	2E7G_A	2DYJ_A	0.58565	2E7G_A	1WF3_A	0.46919
2E8B_A	AIGE_A	0.81205	2E8B_A	JIGF_A	0.81679	2E8B_A	JPQS_A	0.80808	2E8B_A	1H4C_A	0.79162
2EBM_A	1UKX_A	0.80079	2EBM_A	1UKX_A	0.80079	2EBM_A	1UKX_A	0.80079	2EBM_A	1UKX_A	0.80079
2EI9_A	2V0R_A	0.80416	2EI9_A	PHSA_A	0.80266	2EI9_A	2V0R_A	0.80416	2EI9_A	1WDU_A	0.88668
2EO4_A	3O0M_A	0.80977	2EO4_A	HGFI_A	0.82795	2EO4_A	3O0M_A	0.80977	2EO4_A	5CS2_A	0.72845
2EO6_A	5W3R_A	0.64044	2EO6_A	6I5J_D	0.64571	2EO6_A	4JE4_A	0.59643	2EO6_A	2VIF_A	0.6756
2ESS_A	4GAK_A	0.89337	2ESS_A	4GAK_A	0.89337	2ESS_A	4GAK_A	0.89337	2ESS_A	4GAK_A	0.89221
2EXN_A	OQFT_A	0.7726	2EXN_A	QKTS_A	0.74422	2EXN_A	OQFT_A	0.7726	2EXN_A	1EB6_A	0.37448
2F4P_A	3HT1_A	0.75618	2F4P_A	6L4M_A	0.722	2F4P_A	MPLG_A	0.67115	2F4P_A	3HT1_A	0.75838
2F5T_X	1XDO_A	0.47803	2F5T_X	1XDO_A	0.47803	2F5T_X	1XDO_A	0.47803	2F5T_X	2ZE4_A	0.45813
2F9F_A	PFCQ_A	0.87634	2F9F_A	KJQM_A	0.8544	2F9F_A	KJQI_A	0.8593	2F9F_A	6TVP_A	0.86068
2FBQ_A	5FHP_A	0.74454	2FBQ_A	ONSE_A	0.69584	2FBQ_A	5FGL_A	0.75052	2FBQ_A	5FHP_A	0.74454
2FCK_A	PMLS_A	0.85811	2FCK_A	PMLS_A	0.85811	2FCK_A	PMLS_A	0.85811	2FCK_A	1S7F_A	0.84533
2FD5_A	LOMC_A	0.79267	2FD5_A	3QBM_A	0.81334	2FD5_A	LOMC_A	0.79267	2FD5_A	2G7S_A	0.81632
2FDR_A	AMNK_A	0.83824	2FDR_A	AMNK_A	0.83824	2FDR_A	OKRH_A	0.8007	2FDR_A	4EEK_A	0.83951
2FJL_A	5VKL_A	0.23605	2FJL_A	6JDE_B	0.29283	2FJL_A	IDHC_A	0.31587	2FJL_A	3BJN_A	0.30171
2FK9_A	EDIO_A	0.77297	2FK9_A	EDIO_A	0.77297	2FK9_A	MKBP_A	0.7244	2FK9_A	4RJ9_A	0.71065
2FL4_A	LEBC_A	0.70611	2FL4_A	LEBC_A	0.70611	2FL4_A	HKEO_A	0.68743	2FL4_A	1YRE_A	0.66376
2FQ4_A	2ID3_A	0.78409	2FQ4_A	HGIP_A	0.70898	2FQ4_A	HPRA_A	0.74228	2FQ4_A	2ZB9_A	0.77619
2FSQ_A	OBCQ_A	0.84483	2FSQ_A	OBCQ_A	0.84483	2FSQ_A	OBCQ_A	0.84483	2FSQ_A	3J4Q_A	0.61739
2FSR_A	PIGD_A	0.85542	2FSR_A	PIGD_A	0.85542	2FSR_A	MLER_A	0.81385	2FSR_A	6EDD_A	0.84692
2FUP_A	1FEW_A	0.63949	2FUP_A	1FEW_A	0.63949	2FUP_A	1FEW_A	0.63949	2FUP_A	4TX5_A	0.63206
2G1U_A	JARF_A	0.82203	2G1U_A	MRHA_A	0.80956	2G1U_A	JARF_A	0.82203	2G1U_A	3L4B_C	0.8093
2G2C_A	1IHC_A	0.88948	2G2C_A	IKPB_A	0.88586	2G2C_A	4LHB_A	0.89789	2G2C_A	1IHC_A	0.88948
2G3A_A	BINO_A	0.6314	2G3A_A	BINO_A	0.6314	2G3A_A	CFPL_A	0.64861	2G3A_A	2R7H_A	0.64469
2G40_A	KFJH_A	0.85133	2G40_A	KFJH_A	0.85133	2G40_A	NCFM_A	0.85537	2G40_A	3ECS_A	0.57595
2G5G_X	HPRL_A	0.59083	2G5G_X	3B55_A	0.58928	2G5G_X	HPRL_A	0.59083	2G5G_X	2QGM_A	0.5928
2G5X_A	1APA_A	0.83827	2G5X_A	3HIQ_A	0.83586	2G5X_A	1MRJ_A	0.7884	2G5X_A	3H5K_A	0.83592
2G7S_A	LOMC_A	0.8724	2G7S_A	LOMC_A	0.8724	2G7S_A	LOMC_A	0.8724	2G7S_A	4YZE_A	0.86677
2GAU_A	4CYD_A	0.89125	2GAU_A	QTLN_A	0.88287	2GAU_A	4CYD_A	0.89125	2GAU_A	4CYD_A	0.89125
2GEN_A	3PAS_A	0.77982	2GEN_A	HPMB_A	0.75454	2GEN_A	3PAS_A	0.77982	2GEN_A	3PAS_A	0.77982
2GHS_A	3G4E_A	0.93245	2GHS_A	NGQO_A	0.93369	2GHS_A	3G4E_A	0.93245	2GHS_A	3G4E_A	0.93245
2GNO_A	JSOL_A	0.64662	2GNO_A	JSOL_A	0.64662	2GNO_A	JSOL_A	0.64662	2GNO_A	1A5T_A	0.62888
2GQB_A	MGLE_A	0.33988	2GQB_A	MGLE_A	0.33988	2GQB_A	MOEP_A	0.2847	2GQB_A	5XJ5_A	0.39588
2GU3_A	COHL_A	0.81465	2GU3_A	COHL_A	0.81465	2GU3_A	OCIJ_A	0.80954	2GU3_A	4EXR_A	0.50685
2GVI_A	3D00_A	0.621	2GVI_A	3D00_A	0.621	2GVI_A	NAJE_A	0.57883	2GVI_A	3D00_A	0.621
2HBO_A	POFC_A	0.81143	2HBO_A	POFC_A	0.81143	2HBO_A	POFC_A	0.81143	2HBO_A	4GAH_A	0.77201
2HCF_A	OLFN_A	0.73968	2HCF_A	OLFN_A	0.73968	2HCF_A	JPKO_A	0.73339	2HCF_A	2HI0_A	0.73647
2HDO_A	PJMS_A	0.80356	2HDO_A	OLFN_A	0.88979	2HDO_A	NDGE_A	0.84133	2HDO_A	4EX6_A	0.85235
2HH8_A	LHBC_A	0.77452	2HH8_A	LHBC_A	0.77452	2HH8_A	LHBC_A	0.77452	2HH8_A	2MII_A	0.30754
2HI6_A	PNAI_A	0.84763	2HI6_A	DHCT_A	0.86849	2HI6_A	PNAI_A	0.84763	2HI6_A	5Z03_A	0.60924
2HLY_A	4G2B_A	0.42682	2HLY_A	4G2B_A	0.42682	2HLY_A	4G29_A	0.42574	2HLY_A	4G2B_A	0.4271
2HQV_A	5EXV_A	0.79008	2HQV_A	5EXV_A	0.79008	2HQV_A	5EXV_A	0.79008	2HQV_A	5EXV_A	0.79176
2HUH_A	6I2X_C	0.49764	2HUH_A	3HN8_A	0.47408	2HUH_A	6I2X_C	0.49764	2HUH_A	1TJM_A	0.4648
2HUJ_A	2HFI_A	0.78687	2HUJ_A	2HFI_A	0.78687	2HUJ_A	LFGO_A	0.82365	2HUJ_A	2HFI_A	0.78687
2HXV_A	IHER_A	0.68152	2HXV_A	IHER_A	0.68152	2HXV_A	IHER_A	0.68152	2HXV_A	2G6V_A	0.87545
2I0Z_A	LKTG_A	0.858	2I0Z_A	LKTG_A	0.858	2I0Z_A	JLEH_A	0.85908	2I0Z_A	2GQF_A	0.86217
2I5H_A	FLOK_A	0.29582	2I5H_A	FLOK_A	0.29582	2I5H_A	JANS_A	0.31205	2I5H_A	1M6Y_A	0.46108
2I9C_A	AJNO_A	0.65809	2I9C_A	OJRH_A	0.68094	2I9C_A	FESA_A	0.66624	2I9C_A	6E9X_C	0.48917
2I9I_A	3BGH_A	0.75055	2I9I_A	3BGH_A	0.75055	2I9I_A	3BGH_A	0.75055	2I9I_A	3BGH_A	0.75055
2I9W_A	2JQ5_A	0.62602	2I9W_A	OMRQ_A	0.64822	2I9W_A	2JQ5_A	0.62602	2I9W_A	2CW9_A	0.43239
2ICG_A	2PRV_A	0.81349	2ICG_A	2PRV_A	0.81349	2ICG_A	2PRV_A	0.81349	2ICG_A	2PRV_A	0.81349
2IF1_A	EQBM_A	0.5932	2IF1_A	LRPQ_A	0.59819	2IF1_A	5ZCY_A	0.54681	2IF1_A	5ZCY_A	0.54681
2IM9_A	HDRG_A	0.69111	2IM9_A	HDRG_A	0.69111	2IM9_A	HDRG_A	0.69111	2IM9_A	4Q68_A	0.67817
2IMR_A	LIOC_A	0.70114	2IMR_A	QRGI_A	0.7121	2IMR_A	LIOC_A	0.70114	2IMR_A	4F0R_A	0.70156
2IUW_A	AFMI_A	0.85564	2IUW_A	AFMI_A	0.85564	2IUW_A	AFMI_A	0.85564	2IUW_A	4QHO_A	0.78003
2JOE_A	2MVB_A	0.64877	2JOE_A	2MVB_A	0.64877	2JOE_A	2MVB_A	0.64877	2JOE_A	2MVB_A	0.64877
2JOZ_A	OHML_A	0.31712	2JOZ_A	PTJH_A	0.28306	2JOZ_A	JHKB_A	0.41204	2JOZ_A	1KV9_A	0.28789
2JZH_A	NOQP_A	0.90146	2JZH_A	CQLO_A	0.86139	2JZH_A	NOQP_A	0.90146	2JZH_A	3P3V_A	0.86105
2K54_A	6F4Y_A	0.80046	2K54_A	6UFS_A	0.81605	2K54_A	MLKG_A	0.74917	2K54_A	6UFS_A	0.81605
2K5G_A	HMOR_A	0.68535	2K5G_A	HQKC_A	0.6009	2K5G_A	HMSN_A	0.64338	2K5G_A	4FPW_A	0.62162
2KB2_A	1X0P_A	0.66506	2KB2_A	4HH0_A	0.66695	2KB2_A	2IYG_A	0.60415	2KB2_A	1X0P_A	0.66506
2KCQ_A	KIJR_A	0.65841	2KCQ_A	CMAO_A	0.65759	2KCQ_A	QTCP_A	0.65557	2KCQ_A	6GVW_B	0.65237
2KM4_A	4NAC_A	0.87015	2KM4_A	4NAC_A	0.87015	2KM4_A	4JXT_A	0.84138	2KM4_A	4NAC_A	0.86626
2KUC_A	3F9U_A	0.75249	2KUC_A	3F9U_A	0.75249	2KUC_A	3F9U_A	0.75249	2KUC_A	3F9U_A	0.75249
2L5P_A	4GH7_A	0.82916	2L5P_A	5NKN_A	0.7767	2L5P_A	4GH7_A	0.82916	2L5P_A	3DSZ_A	0.82179
2LCK_A	MTFN_A	0.56213	2LCK_A	QRGP_A	0.56699	2LCK_A	MTFN_A	0.56213	2LCK_A	6GCI_A	0.54362
2LE1_A	OIPF_A	0.8121	2LE1_A	FJGH_A	0.81109	2LE1_A	OIPF_A	0.8121	2LE1_A	4OIC_A	0.80954
2LF2_A	LHND_A	0.7284	2LF2_A	2LDK_A	0.74147	2LF2_A	LHND_A	0.7284	2LF2_A	3UID_A	0.74329
2LSN_A	PMAR_A	0.74715	2LSN_A	MTHF_A	0.72615	2LSN_A	QALJ_A	0.71293	2LSN_A	2Z1J_A	0.72106
2LST_A	ERHJ_A	0.77624	2LST_A	ERHJ_A	0.77624	2LST_A	ERHJ_A	0.77624	2LST_A	3F9U_A	0.7696
2M38_A	3SO6_A	0.79725	2M38_A	5NJJ_A	0.77194	2M38_A	3SO6_A	0.79725	2M38_A	3SO6_A	0.79725
2M72_A	1ST9_A	0.68916	2M72_A	3U5R_E	0.69927	2M72_A	1ST9_A	0.68916	2M72_A	3ME7_A	0.67629
2MOU_A	FPHS_A	0.84851	2MOU_A	OTAF_A	0.84816	2MOU_A	6L1D_A	0.83276	2MOU_A	1EM2_A	0.84569
2NAN_A	6A7T_A	0.74927	2NAN_A	IFAO_A	0.75687	2NAN_A	ESMA_A	0.76228	2NAN_A	2PY2_A	0.74332
2NN5_A	HQKC_A	0.77536	2NN5_A	HQKC_A	0.77536	2NN5_A	HQKC_A	0.77536	2NN5_A	2LUZ_A	0.72037
2NQ3_A	GQLD_A	0.79933	2NQ3_A	PDOI_A	0.79779	2NQ3_A	5A52_A	0.79104	2NQ3_A	5A50_B	0.79353
2NR7_A	2IKB_A	0.56351	2NR7_A	2IKB_A	0.56351	2NR7_A	2IKB_A	0.56351	2NR7_A	3PNL_B	0.41449
2NRK_A	MHGO_A	0.85802	2NRK_A	MHGO_A	0.85802	2NRK_A	HGDS_A	0.86993	2NRK_A	6N39_A	0.87516
2NWH_A	JHOE_A	0.88317	2NWH_A	MGJC_A	0.82847	2NWH_A	JHOE_A	0.88317	2NWH_A	1RKD_A	0.79185
2NX2_A	KRTP_A	0.61751	2NX2_A	MIHG_A	0.67764	2NX2_A	ERHF_A	0.6153	2NX2_A	5AJT_A	0.61768
2NXF_A	2XMO_A	0.73445	2NXF_A	2XMO_A	0.73445	2NXF_A	BFDN_A	0.6653	2NXF_A	2XMO_A	0.73192
2O1B_A	PGTB_A	0.92321	2O1B_A	KLNB_A	0.91059	2O1B_A	PGTB_A	0.92321	2O1B_A	1GDE_A	0.92354
2O8P_A	NROI_A	0.66387	2O8P_A	IAOC_A	0.67759	2O8P_A	MENI_A	0.66097	2O8P_A	5WFU_A	0.70852
2OH3_A	MABT_A	0.76398	2OH3_A	2VZB_A	0.73728	2OH3_A	1VLG_A	0.75459	2OH3_A	4TO9_A	0.75199
2OKM_A	2F6A_A	0.87186	2OKM_A	2F6A_A	0.87186	2OKM_A	2F6A_A	0.87186	2OKM_A	2F68_X	0.87697
2OU6_A	3CEX_A	0.64696	2OU6_A	MPTR_A	0.69226	2OU6_A	HBFI_A	0.7006	2OU6_A	5CIV_A	0.68651
2OUT_A	5NM7_G	0.29497	2OUT_A	2EHO_D	0.28128	2OUT_A	3BZK_A	0.30994	2OUT_A	3BZC_A	0.3137
2OZG_A	6RFT_A	0.88811	2OZG_A	6RFT_A	0.88811	2OZG_A	6RFT_A	0.88811	2OZG_A	2HV2_A	0.90115
2P4O_A	DCRB_A	0.83698	2P4O_A	DCRB_A	0.83698	2P4O_A	DCRB_A	0.83698	2P4O_A	2QE8_A	0.78172
2P84_A	2OX7_A	0.64962	2P84_A	2OX7_A	0.64962	2P84_A	LFDT_A	0.67556	2P84_A	2QYZ_A	0.63808
2P8T_A	KAPB_A	0.48223	2P8T_A	DRNP_A	0.48874	2P8T_A	5I2H_A	0.32714	2P8T_A	5W1E_A	0.31811
2P9B_A	3DUG_A	0.83314	2P9B_A	AMSK_A	0.86071	2P9B_A	3FEQ_A	0.82626	2P9B_A	3MTW_A	0.84141
2PAG_A	2ICG_A	0.79	2PAG_A	2ICG_A	0.79	2PAG_A	2PRV_A	0.80977	2PAG_A	2PRV_A	0.80977
2PIA_A	LORG_A	0.89691	2PIA_A	QTMF_A	0.66032	2PIA_A	BKSO_A	0.64284	2PIA_A	4EH1_A	0.64218
2PN2_A	MLOI_A	0.76214	2PN2_A	MLOI_A	0.76214	2PN2_A	BMFO_A	0.57819	2PN2_A	1N2F_A	0.72265
2POR_A	6EHE_A	0.7705	2POR_A	6EHE_A	0.7705	2POR_A	6EHB_A	0.76156	2POR_A	6EHE_A	0.77097
2PPQ_A	ESKD_A	0.82428	2PPQ_A	RDBG_A	0.80093	2PPQ_A	ESKD_A	0.82428	2PPQ_A	4OCJ_A	0.82364
2PV4_A	QHSJ_A	0.39173	2PV4_A	QHSJ_A	0.39173	2PV4_A	EJLK_A	0.34342	2PV4_A	6BFI_A	0.33934
2Q0Z_X	BQIE_A	0.92033	2Q0Z_X	BQIE_A	0.92033	2Q0Z_X	BQIE_A	0.92033	2Q0Z_X	6N3Q_D	0.7963
2Q88_A	5EYF_A	0.80054	2Q88_A	PMRE_A	0.84143	2Q88_A	6WUP_A	0.76427	2Q88_A	5EYF_A	0.80054
2QCK_A	4L82_A	0.89127	2QCK_A	KJTR_A	0.88667	2QCK_A	4L82_A	0.89127	2QCK_A	4L82_A	0.89127
2QHP_A	OLIP_A	0.86345	2QHP_A	MCFP_A	0.88565	2QHP_A	OLIP_A	0.86345	2QHP_A	2ABS_A	0.82638
2QQ5_A	BSMK_A	0.8668	2QQ5_A	3E03_A	0.86141	2QQ5_A	BGJQ_A	0.84758	2QQ5_A	5EJ2_A	0.84626
2QR3_A	PMGA_A	0.86737	2QR3_A	BKEM_A	0.84015	2QR3_A	PMGA_A	0.86737	2QR3_A	6IFH_A	0.87798
2QVG_A	1K68_A	0.80674	2QVG_A	1K68_A	0.80674	2QVG_A	1K68_A	0.80674	2QVG_A	3OLY_A	0.75899
2RBC_A	HRND_A	0.892	2RBC_A	LAIR_A	0.86774	2RBC_A	HRND_A	0.892	2RBC_A	1RKD_A	0.8686
2RFR_A	CTMP_A	0.79489	2RFR_A	CTMP_A	0.79489	2RFR_A	HBNO_A	0.77392	2RFR_A	2CHC_A	0.79225
2RH3_A	2K3N_A	0.38665	2RH3_A	2K3O_A	0.41072	2RH3_A	2K3N_A	0.38665	2RH3_A	2K3N_A	0.38501
2V7F_A	EQMJ_A	0.75198	2V7F_A	EQMJ_A	0.75198	2V7F_A	EQMJ_A	0.75198	2V7F_A	6AZ1_X	0.75118
2V84_A	PKMQ_A	0.9187	2V84_A	PKMQ_A	0.9187	2V84_A	PKMQ_A	0.9187	2V84_A	4EQB_A	0.84925
2VGX_A	4NRH_B	0.85198	2VGX_A	GFRL_A	0.81306	2VGX_A	4NRH_B	0.85198	2VGX_A	6B85_J	0.78667
2VYO_A	5O6Y_A	0.8095	2VYO_A	2IW0_A	0.83998	2VYO_A	5O6Y_A	0.8095	2VYO_A	2IW0_A	0.83998
2WAG_A	1JFX_A	0.85376	2WAG_A	1JFX_A	0.85376	2WAG_A	1JFX_A	0.85376	2WAG_A	1JFX_A	0.85915
2WZ9_A	1GH2_A	0.84117	2WZ9_A	FDHN_A	0.84569	2WZ9_A	1ERV_A	0.82447	2WZ9_A	2VM1_A	0.82793
2XMZ_A	4UHC_A	0.87714	2XMZ_A	HKAG_A	0.85666	2XMZ_A	4MXD_A	0.86871	2XMZ_A	4UHC_A	0.87714
2XST_A	4ES7_A	0.88654	2XST_A	6GQZ_A	0.86204	2XST_A	5F1E_A	0.7858	2XST_A	4OS3_A	0.90344
2YRB_A	6EI6_A	0.67631	2YRB_A	6EI6_A	0.67631	2YRB_A	4IHB_A	0.6207	2YRB_A	6EWP_A	0.6944
2YZQ_A	4CFE_E	0.70488	2YZQ_A	MISO_A	0.74399	2YZQ_A	4CFE_E	0.70488	2YZQ_A	2V8Q_E	0.7039
2Z51_A	3TDE_A	0.34976	2Z51_A	3TDE_A	0.34976	2Z51_A	3TDE_A	0.34976	2Z51_A	1HH2_P	0.37292
3B7C_A	HCPL_A	0.85309	3B7C_A	CTMP_A	0.82831	3B7C_A	HCPL_A	0.85309	3B7C_A	6P7L_A	0.82675
3BDI_A	2OG1_A	0.88295	3BDI_A	KHGD_A	0.85238	3BDI_A	2OG1_A	0.88295	3BDI_A	2OG1_A	0.88589
3C96_A	ANJQ_A	0.86925	3C96_A	BAJG_A	0.87668	3C96_A	ANJQ_A	0.86925	3C96_A	3RP8_A	0.84404
3CHM_A	MGDO_A	0.86622	3CHM_A	MGDO_A	0.86622	3CHM_A	MGDO_A	0.86622	3CHM_A	5L4K_O	0.79121
3CJN_A	HDAN_A	0.70567	3CJN_A	HFTO_A	0.74162	3CJN_A	LHBN_A	0.72579	3CJN_A	3BPX_A	0.7601
3CU3_A	HCPL_A	0.73237	3CU3_A	DAIK_A	0.68479	3CU3_A	4OVM_A	0.7145	3CU3_A	4I4K_A	0.72423
3DBX_A	3U0P_A	0.86921	3DBX_A	JCNI_A	0.85907	3DBX_A	FTMH_A	0.82756	3DBX_A	3P73_A	0.83292
3DDJ_A	MQTR_A	0.83879	3DDJ_A	MISO_A	0.84523	3DDJ_A	MQTR_A	0.83879	3DDJ_A	3LFZ_A	0.83562
3DM8_A	RBKI_A	0.81811	3DM8_A	DAJK_A	0.76021	3DM8_A	HFDE_A	0.80099	3DM8_A	1S5A_A	0.78485
3DNP_A	LGDP_A	0.80722	3DNP_A	LGQH_A	0.8108	3DNP_A	3NIW_A	0.77378	3DNP_A	1RKQ_A	0.83589
3DZ1_A	3FKK_A	0.88506	3DZ1_A	OLEJ_A	0.89592	3DZ1_A	3FKK_A	0.88506	3DZ1_A	3FKK_A	0.88377
3E08_A	5TI9_A	0.82617	3E08_A	5TI9_A	0.82617	3E08_A	5TI9_A	0.82617	3E08_A	4HKA_A	0.80274
3E99_A	2B1X_B	0.83613	3E99_A	2B1X_B	0.83613	3E99_A	2B1X_B	0.83613	3E99_A	3EJV_A	0.72968
3EBT_A	PMAQ_A	0.86098	3EBT_A	DNGA_A	0.85063	3EBT_A	PMAQ_A	0.86098	3EBT_A	3GRD_A	0.85004
3EBY_A	PKOS_A	0.84105	3EBY_A	2B1X_B	0.82375	3EBY_A	3E99_A	0.81425	3EBY_A	3E99_A	0.81425
3EC6_A	LDMH_A	0.86441	3EC6_A	LDMH_A	0.86441	3EC6_A	2I02_A	0.8193	3EC6_A	2FHQ_A	0.82942
3EDN_A	OHQN_A	0.85049	3EDN_A	OHQN_A	0.85049	3EDN_A	EALB_A	0.8702	3EDN_A	1SDJ_A	0.8655
3EJV_A	REOJ_A	0.67115	3EJV_A	HDJI_A	0.66808	3EJV_A	REOJ_A	0.67115	3EJV_A	5KVB_A	0.66264
3EN8_A	RDBJ_A	0.74492	3EN8_A	HIAS_A	0.77264	3EN8_A	RDBJ_A	0.74492	3EN8_A	6P3L_A	0.72764
3F0H_A	MQDF_A	0.94319	3F0H_A	2DR1_A	0.94607	3F0H_A	IGHT_A	0.90926	3F0H_A	2DR1_A	0.94607
3F46_A	MRGE_A	0.65074	3F46_A	MRGE_A	0.65074	3F46_A	MRGE_A	0.65074	3F46_A	6HUY_A	0.68261
3FDB_A	CREJ_A	0.93917	3FDB_A	3DZZ_A	0.93153	3FDB_A	CREJ_A	0.93917	3FDB_A	3L8A_A	0.93542
3FDH_A	5J5U_A	0.79534	3FDH_A	6E60_A	0.81255	3FDH_A	5J5U_A	0.79534	3FDH_A	4Q69_A	0.80552
3FDJ_A	CQTH_A	0.86919	3FDJ_A	CQTH_A	0.86919	3FDJ_A	1PZX_A	0.87435	3FDJ_A	3JR7_A	0.90508
3FEU_A	5DCH_A	0.75763	3FEU_A	OLJT_A	0.77526	3FEU_A	5DCH_A	0.75763	3FEU_A	4OCF_A	0.80125
3FFR_A	LEPA_A	0.89689	3FFR_A	DJPO_A	0.90645	3FFR_A	IGHT_A	0.87918	3FFR_A	2DR1_A	0.8937
3G0O_A	HBSA_A	0.91378	3G0O_A	PMID_A	0.89889	3G0O_A	CQKI_A	0.87844	3G0O_A	3W6Z_A	0.91285
3G85_A	2JCG_A	0.81035	3G85_A	2JCG_A	0.81035	3G85_A	1RZR_G	0.87194	3G85_A	5YSZ_A	0.83881
3G8Z_A	KJMT_A	0.88838	3G8Z_A	KJMT_A	0.88838	3G8Z_A	KJMT_A	0.88838	3G8Z_A	1TUH_A	0.89454
3GG7_A	LHME_A	0.8836	3GG7_A	HORS_A	0.8817	3GG7_A	LHME_A	0.8836	3GG7_A	1ZZM_A	0.89537
3H14_A	6F5V_A	0.92385	3H14_A	1J32_A	0.92258	3H14_A	6F5V_A	0.92385	3H14_A	6F5V_A	0.92672
3HGM_A	3QTB_A	0.73648	3HGM_A	GIBE_A	0.84288	3HGM_A	3QTB_A	0.73648	3HGM_A	3QTB_A	0.73648
3HUT_A	KQMH_A	0.7418	3HUT_A	4QYM_A	0.70254	3HUT_A	KQMH_A	0.7418	3HUT_A	4Q6W_A	0.73837
3HWU_A	LGMB_A	0.89397	3HWU_A	3HTN_A	0.89036	3HWU_A	LGMB_A	0.89397	3HWU_A	3HTN_A	0.89036
3II7_A	2VPJ_A	0.90222	3II7_A	QDPL_A	0.90343	3II7_A	2VPJ_A	0.90222	3II7_A	6HRL_A	0.90681
3IPI_A	AHPL_A	0.86234	3IPI_A	RELK_A	0.84527	3IPI_A	AHPL_A	0.86234	3IPI_A	5E8L_A	0.81427
3JUI_A	NLBA_A	0.79783	3JUI_A	ORAS_A	0.80502	3JUI_A	NLBA_A	0.79783	3JUI_A	1PAQ_A	0.75467
3JV1_A	3QV0_A	0.82742	3JV1_A	3QV0_A	0.82742	3JV1_A	3QV0_A	0.82742	3JV1_A	3QV0_A	0.82742
3K1Z_A	ORGI_A	0.90815	3K1Z_A	ORGI_A	0.90815	3K1Z_A	ORGI_A	0.90815	3K1Z_A	2OM6_A	0.76151
3K69_A	OCGK_A	0.7505	3K69_A	OCGK_A	0.7505	3K69_A	OCGK_A	0.7505	3K69_A	6HSD_A	0.66244
3KV1_A	HCJB_A	0.89831	3KV1_A	HCJB_A	0.89831	3KV1_A	4OQP_A	0.88329	3KV1_A	4OQP_A	0.88329
3KZV_A	GTRN_A	0.77593	3KZV_A	ANGH_A	0.7668	3KZV_A	FTDA_A	0.78982	3KZV_A	5JSF_A	0.7871
3L5K_A	HDGB_A	0.81662	3L5K_A	HDGB_A	0.81662	3L5K_A	HDGB_A	0.81662	3L5K_A	3KBB_A	0.73934
3LLX_A	JTDI_A	0.90349	3LLX_A	FKOL_A	0.89779	3LLX_A	JTDI_A	0.90349	3LLX_A	3ANU_A	0.90491
3M1T_A	3HC1_A	0.8256	3M1T_A	3HC1_A	0.8256	3M1T_A	3P3Q_A	0.5527	3M1T_A	3HC1_A	0.82551
3M7V_A	JQNT_A	0.73901	3M7V_A	JQNT_A	0.73901	3M7V_A	JQNT_A	0.73901	3M7V_A	1O98_A	0.59593
3MDQ_A	KILM_A	0.86972	3MDQ_A	3CER_A	0.89062	3MDQ_A	JANQ_A	0.86372	3MDQ_A	3CER_A	0.89062
3MSX_B	3BYI_A	0.89653	3MSX_B	3CXL_A	0.91031	3MSX_B	1TX4_A	0.90446	3MSX_B	1TX4_A	0.90446
3MVU_A	IHBC_A	0.87641	3MVU_A	2RD3_A	0.87662	3MVU_A	IHBC_A	0.87641	3MVU_A	2QCX_A	0.86611
3NO3_A	KJPO_A	0.89588	3NO3_A	KJPO_A	0.89588	3NO3_A	KJPO_A	0.89588	3NO3_A	3L12_A	0.90579
3NV0_B	QELP_A	0.88434	3NV0_B	ELQA_A	0.87312	3NV0_B	1JB2_A	0.80353	3NV0_B	1JKG_A	0.86456
3NZE_A	LJSD_A	0.89986	3NZE_A	BDCN_A	0.89521	3NZE_A	4R9N_A	0.86043	3NZE_A	4R9N_A	0.86043
3PIW_A	3OQ3_A	0.8523	3PIW_A	3OQ3_A	0.8523	3PIW_A	3OQ3_A	0.8523	3PIW_A	3OQ3_A	0.85442
3QZ6_A	LHJO_A	0.92434	3QZ6_A	ANOQ_A	0.92303	3QZ6_A	LHJO_A	0.92434	3QZ6_A	1DXE_A	0.88228
3R72_A	3Q8I_A	0.87243	3R72_A	QHAR_A	0.84976	3R72_A	3Q8I_A	0.87243	3R72_A	6JPM_A	0.87222
3TD9_A	ODKG_A	0.92626	3TD9_A	4QYM_A	0.91291	3TD9_A	ODKG_A	0.92626	3TD9_A	4GNR_A	0.92085
3TEF_A	LGJT_A	0.89186	3TEF_A	LGJT_A	0.89186	3TEF_A	KQBR_A	0.89258	3TEF_A	6MFL_A	0.89562
3UCX_A	MIDA_A	0.92476	3UCX_A	3UVE_A	0.9114	3UCX_A	ISAN_A	0.90006	3UCX_A	1JA9_A	0.87054
3US3_A	KTSO_A	0.50402	3US3_A	BRJC_A	0.53165	3US3_A	4EL1_A	0.5405	3US3_A	5XF7_A	0.66116
3V9O_A	DQOI_A	0.83354	3V9O_A	DQOI_A	0.83354	3V9O_A	LGRN_A	0.80672	3V9O_A	1B9L_A	0.79687
3VLA_A	PRSB_A	0.84433	3VLA_A	PRSB_A	0.84433	3VLA_A	GOFR_A	0.75489	3VLA_A	1T6G_A	0.78192
3ZYK_A	5AHV_F	0.74943	3ZYK_A	5AHV_F	0.74943	3ZYK_A	5OO7_A	0.76086	3ZYK_A	5OO7_A	0.76086
4AA7_A	2PIG_A	0.70507	4AA7_A	AHQG_A	0.71382	4AA7_A	PIQO_A	0.78173	4AA7_A	3FSB_A	0.81216
4ATY_A	BHMA_A	0.72414	4ATY_A	LRBS_A	0.71706	4ATY_A	BHMA_A	0.72414	4ATY_A	1YXO_A	0.69213
4BG1_A	6NPB_A	0.82109	4BG1_A	6NPB_A	0.82109	4BG1_A	6NPB_A	0.82109	4BG1_A	6NPB_A	0.82109
4CO9_A	IKPL_A	0.89616	4CO9_A	IKPL_A	0.89616	4CO9_A	IKPL_A	0.89616	4CO9_A	5NNA_A	0.86424
4E4Y_A	3QRW_A	0.93242	4E4Y_A	HEPG_A	0.91614	4E4Y_A	OMAE_A	0.8962	4E4Y_A	5UNL_A	0.89996
4GNR_A	3TD9_A	0.92071	4GNR_A	KQMH_A	0.94204	4GNR_A	3TD9_A	0.92071	4GNR_A	3TD9_A	0.92071
4IAU_A	FTHD_A	0.47865	4IAU_A	FTHD_A	0.47865	4IAU_A	MHFI_A	0.52294	4IAU_A	2JDF_A	0.4998
4L83_A	6NYD_C	0.87399	4L83_A	6NYD_C	0.87399	4L83_A	6D68_A	0.84989	4L83_A	1YH2_A	0.84269
4LZL_A	KQGC_A	0.84478	4LZL_A	KIBJ_A	0.8005	4LZL_A	JBMO_A	0.82399	4LZL_A	5EP0_A	0.83373
4N13_A	OCMA_A	0.74093	4N13_A	KICP_A	0.65298	4N13_A	4EXL_A	0.73363	4N13_A	4GD5_A	0.83574
4NTL_A	QBIL_A	0.77636	4NTL_A	QBIL_A	0.77636	4NTL_A	3K2D_A	0.781	4NTL_A	1XS5_A	0.82219
4O5A_A	3K4H_A	0.90151	4O5A_A	1JH9_A	0.87772	4O5A_A	3K4H_A	0.90151	4O5A_A	3K4H_A	0.90151
4OVJ_A	4R6K_A	0.88141	4OVJ_A	BLDK_A	0.6891	4OVJ_A	PARE_A	0.72417	4OVJ_A	3JZJ_A	0.68225
4OXX_A	NKCR_A	0.85514	4OXX_A	NKCR_A	0.85514	4OXX_A	GSJE_A	0.84605	4OXX_A	1TLL_A	0.86208
4PF6_A	JLFG_A	0.91046	4PF6_A	JLFG_A	0.91046	4PF6_A	AGTP_A	0.76003	4PF6_A	4PDH_A	0.89357
4PW0_A	POES_A	0.80528	4PW0_A	OIEF_A	0.81072	4PW0_A	6EB3_A	0.83637	4PW0_A	1U2E_A	0.81988
4QA8_A	2BYO_A	0.70214	4QA8_A	2BYO_A	0.70214	4QA8_A	2BYO_A	0.70214	4QA8_A	3MH9_C	0.84821
4R6K_A	4OVJ_A	0.88196	4R6K_A	NORI_A	0.72516	4R6K_A	4OVJ_A	0.88196	4R6K_A	4OVJ_A	0.88196
4R9N_A	JMCF_A	0.92419	4R9N_A	JMCF_A	0.92419	4R9N_A	JMCF_A	0.92419	4R9N_A	3KV1_A	0.89083
4RVC_A	HNFR_A	0.87902	4RVC_A	HNFR_A	0.87902	4RVC_A	HNFR_A	0.87902	4RVC_A	1VPL_A	0.82116
4RYA_A	5IAI_A	0.86706	4RYA_A	6JB0_A	0.83962	4RYA_A	5IAI_A	0.86706	4RYA_A	5IAI_A	0.86706
4YLE_A	HICJ_A	0.92882	4YLE_A	HICJ_A	0.92882	4YLE_A	BDCL_A	0.89786	4YLE_A	4WUT_A	0.89146
5A62_A	HKNI_A	0.83158	5A62_A	HKAG_A	0.86266	5A62_A	HKNI_A	0.83158	5A62_A	2XUA_A	0.84333
5AFD_A	KEHR_A	0.88415	5AFD_A	6RB7_A	0.91926	5AFD_A	KEHR_A	0.88415	5AFD_A	3NA8_A	0.87926
5B7X_A	OGKQ_A	0.44446	5B7X_A	OGKQ_A	0.44446	5B7X_A	OGKQ_A	0.44446	5B7X_A	2BL0_B	0.32557
5DZS_A	ISGJ_A	0.82553	5DZS_A	LPCJ_A	0.81797	5DZS_A	ISGJ_A	0.82553	5DZS_A	3T4E_A	0.78844
5E16_A	5KBF_A	0.78421	5E16_A	6FTF_B	0.73791	5E16_A	5KBF_A	0.78421	5E16_A	4Z07_A	0.81176
5EKZ_A	KIAB_A	0.69511	5EKZ_A	MAHO_A	0.67965	5EKZ_A	KIAB_A	0.69511	5EKZ_A	1LFP_A	0.68057
5F7V_A	HPRG_A	0.89159	5F7V_A	BDIA_A	0.89568	5F7V_A	HPRG_A	0.89159	5F7V_A	5CI5_A	0.90229
5GV0_A	4AKM_A	0.83724	5GV0_A	4AKM_A	0.83724	5GV0_A	4AKM_A	0.83724	5GV0_A	4AKM_A	0.83724
5HIW_A	QSTR_A	0.87828	5HIW_A	HENA_A	0.83188	5HIW_A	3EJE_B	0.8305	5HIW_A	2XKR_A	0.8802
5HNV_A	4EQM_A	0.77906	5HNV_A	NJRD_A	0.75672	5HNV_A	4EQM_A	0.77906	5HNV_A	4EQM_A	0.77906
5HSG_A	HBML_A	0.7827	5HSG_A	HBML_A	0.7827	5HSG_A	JPIS_A	0.74416	5HSG_A	2IOY_A	0.75304
5I4C_A	NPGM_A	0.88288	5I4C_A	BKEM_A	0.8676	5I4C_A	NPGM_A	0.88288	5I4C_A	4GVP_A	0.85997
5IJ6_A	LHBS_A	0.71115	5IJ6_A	FPGJ_A	0.65347	5IJ6_A	2C8M_A	0.64528	5IJ6_A	6JOM_A	0.90233
5NOP_A	4UF7_A	0.85531	5NOP_A	6THG_B	0.86162	5NOP_A	4UF7_A	0.85531	5NOP_A	6THG_B	0.86259
5TE0_A	QGAD_A	0.82449	5TE0_A	QGAD_A	0.82449	5TE0_A	BPHO_A	0.83041	5TE0_A	2BUJ_A	0.78862
5TKW_A	1YF5_L	0.83593	5TKW_A	1YF5_L	0.83593	5TKW_A	1YF5_L	0.83593	5TKW_A	4PHT_X	0.82275
5TQJ_A	PMGA_A	0.81402	5TQJ_A	HJKR_A	0.7769	5TQJ_A	6RH8_C	0.80931	5TQJ_A	4JA2_A	0.81639
5VOG_A	4ZFN_A	0.7511	5VOG_A	4TRB_A	0.76634	5VOG_A	4ZFN_A	0.7511	5VOG_A	2IGB_A	0.71304
5X3D_A	PGIR_A	0.85131	5X3D_A	NOTR_A	0.84847	5X3D_A	PGIR_A	0.85131	5X3D_A	5X9Q_A	0.83638
