# Supplementary material for: Protein structure and folding pathway prediction based on remote homologs recognition using PAthreader
Source: Commun Biol. 2023 Mar 4;6:243. doi: 10.1038/s42003-023-04605-8 (PMC9985440; doi:10.1038/s42003-023-04605-8)
Supplement: Supplementary file 5 — Supplementary Data 2 [file 42003_2023_4605_MOESM5_ESM.xlsx]

## Sheet: CAMEO
	Structure modelling				Template recognition
	AlphaFold2		PAthreader		HHsearch		PAthreader
	Target	TM-score	Target	TM-score	template	TM-score	template	TM-score
2022-04-02	7EGT_B	0.93743	7EGT_B	0.92796	5DMA_A	0.83415	NDGM_A	0.73062
2022-04-02	7EJG_C	0.96644	7EJG_C	0.97173	4Q0C_A	0.85281	4Q0C_A	0.86584
2022-04-02	7FIW_B	0.96947	7FIW_B	0.95889	4GJW_C	0.12162	OFIH_A	0.4281
2022-04-02	7M5W_A	0.528	7M5W_A	0.54228	4EUW_A	0.47171	2GZK_A	0.49829
2022-04-02	7O4O_A	0.95412	7O4O_A	0.96362	3GNL_A	0.90843	LFAH_A	0.96047
2022-04-02	7P0H_A	0.52307	7P0H_A	0.53149	6GWC_C	0.49141	KORD_A	0.44827
2022-04-02	7P3I_B	0.99131	7P3I_B	0.99386	3V31_A	0.91045	2Y1L_E	0.95531
2022-04-02	7PW1_A	0.99811	7PW1_A	0.99575	1K63_A	0.99638	KJPI_A	0.99318
2022-04-02	7R09_A	0.96701	7R09_A	0.96195	6G1H_A	0.83927	6IAU_A	0.90957
2022-04-02	7VU7_A	0.72989	7VU7_A	0.73502	2MAB_A	0.58844	2MAB_A	0.49
2022-04-02	7WNW_B	0.96991	7WNW_B	0.97242	6SGB_FM	0.94009	HDBL_A	0.93035
2022-04-02	7WWR_A	0.58624	7WWR_A	0.68367	2KLW_B	0.4293	RGMI_A	0.21146
2022-04-02	7X8V_A	0.98656	7X8V_A	0.98461	3O2I_C	0.15429	NFRT_A	0.98541
2022-04-09	7ELF_C	0.96642	7ELF_C	0.9668	1EMS_B	0.88723	JRGC_A	0.95488
2022-04-09	7EQB_A	0.90346	7EQB_A	0.91396	2ZQM_A	0.63636	5YFP_H	0.52901
2022-04-09	7MSK_A	0.92552	7MSK_A	0.92058	6N7R_E	0.24296	DSJR_A	0.47377
2022-04-09	7O0B_A	0.9653	7O0B_A	0.95611	4UMG_A	0.83398	JDBS_A	0.9359
2022-04-09	7Q4I_B	0.98457	7Q4I_B	0.98412	2J0B_A	0.50959	QIAD_A	0.92663
2022-04-09	7RAW_A	0.9152	7RAW_A	0.92112	6B3P_B	0.30958	MKBP_A	0.30412
2022-04-09	7RPY_A	0.97492	7RPY_A	0.97111	5X5S_A	0.38082	NOED_A	0.25104
2022-04-09	7UGH_A	0.98401	7UGH_A	0.98606	2XGZ_B	0.92537	AILE_A	0.94022
2022-04-09	7ULH_A	0.96026	7ULH_A	0.94515	5JYD_E	0.71605	QMFH_A	0.75728
2022-04-09	7VNA_A	0.96307	7VNA_A	0.96186	4F3L_A	0.66862	OLJM_A	0.8297
2022-04-09	7W5S_A	0.96612	7W5S_A	0.95444	3OOX_A	0.73929	GOTC_A	0.76592
2022-04-09	7W5U_A	0.9936	7W5U_A	0.99095	3N6R_F	0.97296	HDSF_A	0.98644
2022-04-09	7X0D_A	0.9924	7X0D_A	0.99255	2YIJ_A	0.92812	NJCG_A	0.96028
2022-04-09	7Z79_B	0.98629	7Z79_B	0.98804	4CHI_B	0.86979	OTFQ_A	0.92506
2022-04-16	7F0O_B	0.91984	7F0O_B	0.92442	5X9J_B	0.77806	DKOC_A	0.89684
2022-04-16	7MHW_A	0.66964	7MHW_A	0.65244	5OSQ_A	0.66744	6QYK_A	0.63961
2022-04-16	7N3T_C	0.88149	7N3T_C	0.88603	6QK7_A	0.48553	5CWJ_A	0.66167
2022-04-16	7OCN_A	0.92273	7OCN_A	0.85449	1LJ8_A	0.40799	HIEK_A	0.32709
2022-04-16	7OSW_A	0.34534	7OSW_A	0.36954	6ES5_B	0.52389	5Z7C_A	0.26772
2022-04-16	7PC3_A	0.76508	7PC3_A	0.76412	5N7D_A	0.7911	5N7D_A	0.79039
2022-04-16	7PC4_A	0.82225	7PC4_A	0.83929	5N7D_A	0.86232	5N7D_A	0.86918
2022-04-16	7PC7_B	0.89988	7PC7_B	0.90725	5N7D_A	0.8316	5N7D_A	0.83166
2022-04-16	7PC9_A	0.777	7PC9_A	0.79752	5N7D_A	0.80232	5N7D_A	0.81589
2022-04-16	7PNO_D	0.75022	7PNO_D	0.88589	6E2Q_O	0.33594	6BMN_A	0.64429
2022-04-16	7RI3_C	0.86601	7RI3_C	0.86886	1MDT_B	0.62047	1DDT_A	0.47334
2022-04-16	7T7Y_A	0.96019	7T7Y_A	0.95967	1WKY_A	0.61369	MJGH_A	0.86908
2022-04-16	7U2R_A	0.99175	7U2R_A	0.99242	3ZWF_A	0.67905	MOTL_A	0.8201
2022-04-16	7V1K_A	0.83186	7V1K_A	0.82237	4NQ0_A	0.65726	AJHN_A	0.58947
2022-04-16	7X4E_A	0.89787	7X4E_A	0.89868	4LRV_A	0.72631	4LRV_A	0.74935
2022-04-23	7CTX_B	0.88423	7CTX_B	0.88229	6J5T_I	0.23154	QCTA_A	0.76898
2022-04-23	7EQE_A	0.81964	7EQE_A	0.80152	3C07_A	0.41585	HBEF_A	0.80987
2022-04-23	7ETS_B	0.9089	7ETS_B	0.90767	4CYD_C	0.85877	KJOC_A	0.87442
2022-04-23	7F2Y_A	0.97522	7F2Y_A	0.97356	3A16_D	0.90851	FMCP_A	0.92116
2022-04-23	7FEV_A	0.98161	7FEV_A	0.94186	6QKG_B	0.71914	DNCS_A	0.93553
2022-04-23	7FJS_L	0.76733	7FJS_L	0.81547	6O89_L	0.66572	4HJJ_L	0.81919
2022-04-23	7OB6_A	0.94628	7OB6_A	0.94734	6K81_A	0.53578	6JZE_A	0.57218
2022-04-23	7OD9_C	0.77055	7OD9_C	0.75885	5H3R_B	0.51696	RELO_A	0.51737
2022-04-23	7OVP_A	0.8709	7OVP_A	0.86745	5H3R_B	0.15749	BIPN_A	0.2273
2022-04-23	7PB4_I	0.92051	7PB4_I	0.9233	6OUA_I	0.61388	5Z07_A	0.8458
2022-04-23	7PXY_A	0.65956	7PXY_A	0.66141	2O0B_A	0.62066	KMGF_A	0.64348
2022-04-23	7QIL_A	0.88607	7QIL_A	0.88652	4KL5_A	0.86609	1ZDE_A	0.8776
2022-04-23	7RPR_A	0.92778	7RPR_A	0.93811	6N1L_A	0.77789	6N1L_A	0.87115
2022-04-23	7RPS_A	0.95627	7RPS_A	0.95506	6N1L_A	0.60061	NFRT_A	0.66605
2022-04-23	7RQF_A	0.60192	7RQF_A	0.61047	6Q6G_Z	0.4257	JNFM_A	0.59642
2022-04-23	7SCI_A	0.95532	7SCI_A	0.957	5KD2_A	0.84817	5KD2_A	0.86181
2022-04-23	7VGM_A	0.99039	7VGM_A	0.98778	2V27_A	0.38069	4BUJ_B	0.17581
2022-04-23	7YXG_A	0.98921	7YXG_A	0.98697	4QU2_B	0.9267	QHGS_A	0.98953
2022-04-30	7EQS_A	0.9696	7EQS_A	0.95287	3ASS_A	0.93418	5O03_A	0.88977
2022-04-30	7MLA_B	0.5439	7MLA_B	0.55468	5WOW_A	0.65793	5WOW_A	0.52308
2022-04-30	7N29_B	0.9291	7N29_B	0.92945	1U0R_D	0.64118	MHGE_A	0.73283
2022-04-30	7NQD_B	0.9906	7NQD_B	0.98894	1G71_A	0.5869	KHAM_A	0.72151
2022-04-30	7OA7_A	0.9726	7OA7_A	0.9735	2AH2_A	0.32657	3B69_A	0.46243
2022-04-30	7Q4L_A	0.611	7Q4L_A	0.67526	5KW6_A	0.31609	GFBT_A	0.37396
2022-04-30	7QAO_A	0.3424	7QAO_A	0.37615	1COL_A	0.31184	6UZ3_A	0.33768
2022-04-30	7QAP_A	0.3441	7QAP_A	0.39079	1VKW_A	0.18366	NLQE_A	0.33336
2022-04-30	7QRY_B	0.9671	7QRY_B	0.96927	6ITA_A	0.85229	FSBP_A	0.87916
2022-04-30	7QS2_A	0.9781	7QS2_A	0.98036	5HM7_B	0.90786	GAFI_A	0.93729
2022-04-30	7QS5_A	0.9876	7QS5_A	0.99254	2FBE_C	0.75929	5JIA_A	0.89098
2022-04-30	7R5Z_B	0.8916	7R5Z_B	0.88768	5LAL_B	0.70525	FDCJ_A	0.91314
2022-04-30	7R63_C	0.9338	7R63_C	0.95119	6QD6_G	0.76884	6F2G_B	0.89195
2022-04-30	7T4Z_A	0.8436	7T4Z_A	0.92143	2H5Y_A	0.76957	PLTB_A	0.84957
2022-04-30	7TNI_C	0.9734	7TNI_C	0.97256	6EET_A	0.78247	5UN2_A	0.82761
2022-04-30	7VNX_A	0.9891	7VNX_A	0.98767	4OLI_A	0.4864	5HE3_A	0.67652
2022-04-30	7YWG_B	0.9742	7YWG_B	0.9713	6FLZ_A	0.92047	LJFK_A	0.97761
2022-05-07	7EQH_A	0.9356	7EQH_A	0.94137	1J02_A	0.79238	1IX3_A	0.80602
2022-05-07	7ER0_A	0.974	7ER0_A	0.94742	3ASS_A	0.92993	5O03_A	0.87257
2022-05-07	7ERN_C	0.9911	7ERN_C	0.99023	3VYL_B	0.91706	5ZFS_A	0.93244
2022-05-07	7F0A_A	0.9449	7F0A_A	0.93656	6CD7_B	0.72881	3TDV_A	0.8209
2022-05-07	7F9H_A	0.8015	7F9H_A	0.82124	6B9T_D	0.46829	FLRH_A	0.53755
2022-05-07	7MKU_A	0.9859	7MKU_A	0.97415	1S9C_G	0.86771	KOSC_A	0.94435
2022-05-07	7OPB_D	0.984	7OPB_D	0.98088	5GNX_A	0.36518	6LML_R	0.44399
2022-05-07	7POI_C	0.9172	7POI_C	0.92986	4YCG_B	0.81329	5VQP_A	0.71493
2022-05-07	7PRQ_B	0.9496	7PRQ_B	0.95046	6FU4_A	0.82917	6FU4_A	0.84354
2022-05-07	7PSG_C	0.9792	7PSG_C	0.97707	6FU4_A	0.80839	KPRG_A	0.72109
2022-05-07	7SO5_H	0.9259	7SO5_H	0.92499	5U3P_H	0.6578	5FUO_H	0.93142
2022-05-07	7TZE_C	0.9032	7TZE_C	0.90081	6ISA_A	0.44045	GBQR_A	0.5464
2022-05-07	7TZG_D	0.528	7TZG_D	0.55284	6MET_A	0.19013	1WIO_A	0.44496
2022-05-07	7X9E_A	0.6529	7X9E_A	0.6183	1AD9_B	0.77816	5VKD_H	0.6715
2022-05-07	7Z5P_A	0.9901	7Z5P_A	0.99108	6I3K_A	0.83392	4YVU_A	0.9801
2022-05-14	7ESH_A	0.9958	7ESH_A	0.99636	3UCQ_A	0.97167	3UCQ_A	0.97308
2022-05-14	7MQ4_A	0.5879	7MQ4_A	0.61299	6HKA_A	0.34103	2KN4_A	0.54308
2022-05-14	7MS2_A	0.9859	7MS2_A	0.9882	5WAB_D	0.88882	QOCE_A	0.85693
2022-05-14	7R3P_A	0.9833	7R3P_A	0.98282	5I0Y_B	0.91416	KPME_A	0.9228
2022-05-14	7R5Y_E	0.9887	7R5Y_E	0.98736	4FDT_A	0.87796	4FDT_A	0.87986
2022-05-14	7RKC_A	0.948	7RKC_A	0.94891	5CWP_A	0.59805	5K7V_A	0.37204
2022-05-14	7SJL_A	0.816	7SJL_A	0.81042	3RBS_A	0.56496	4YFG_B	0.68488
2022-05-14	7SXB_A	0.7677	7SXB_A	0.76968	6JO5_E	0.10915	1DC1_A	0.36282
2022-05-14	7W5M_A	0.8561	7W5M_A	0.83073	4NQ0_A	0.72491	AJHN_A	0.5437
2022-05-14	7WCJ_A	0.9861	7WCJ_A	0.95673	3K01_A	0.79197	PBEL_A	0.95305
2022-05-14	7X4O_B	0.9123	7X4O_B	0.92269	4PZG_A	0.73514	6H7W_B	0.7195
2022-05-14	7X8J_A	0.9774	7X8J_A	0.97984	5W5R_H	0.75946	PSKH_A	0.97418
2022-05-14	7ZCL_B	0.9753	7ZCL_B	0.97897	5FUK_A	0.90196	DBIC_A	0.90095
2022-05-14	7ZGF_A	0.9899	7ZGF_A	0.99076	4FDT_A	0.8293	4FDT_A	0.83994
2022-05-21	7EUS_B	0.9769	7EUS_B	0.96821	2RMN_A	0.27483	DKNP_A	0.92688
2022-05-21	7F5G_B	0.8834	7F5G_B	0.9173	5WB1_A	0.83506	4DW2_H	0.85116
2022-05-21	7PCR_A	0.903	7PCR_A	0.92155	3ZQ4_A	0.91084	LFTJ_A	0.92891
2022-05-21	7QRE_D	0.9406	7QRE_D	0.93684	4B03_D	0.67394	6EPK_B	0.93282
2022-05-21	7R1K_A	0.9937	7R1K_A	0.99339	5CTA_A	0.97337	1ISP_A	0.97753
2022-05-21	7S69_A	0.9824	7S69_A	0.98304	6F9A_A	0.6153	2V5O_A	0.532
2022-05-21	7TVC_B	0.981	7TVC_B	0.97948	2QEV_A	0.66174	3DYE_A	0.78873
2022-05-21	7TVY_B	0.9605	7TVY_B	0.96095	2QEV_A	0.61363	3DYE_A	0.69645
2022-05-21	7VGB_A	0.9954	7VGB_A	0.99466	3MUO_A	0.9567	QRMD_A	0.97166
2022-05-21	7VRB_A	0.8445	7VRB_A	0.85416	6K15_J	0.26054	CFQR_A	0.55154
2022-05-21	7VRC_C	0.9626	7VRC_C	0.96429	4JBU_A	0.2088	MHLR_A	0.66599
2022-05-21	8CU5_A	0.9966	8CU5_A	0.99161	1H0P_A	0.95224	HAMN_A	0.99167
2022-05-21	8CUK_B	0.9879	8CUK_B	0.98487	5NZR_C	0.38162	JRSQ_A	0.72537
2022-05-28	7EXX_A	0.9554	7EXX_A	0.9569	4EJO_A	0.11745	GLON_A	0.245
2022-05-28	7FAU_B	0.9496	7FAU_B	0.94677	6QD6_G	0.803	6RNK_B	0.90912
2022-05-28	7OHZ_B	0.86015	7OHZ_B	0.86218	3ML6_A	0.83328	CSMK_A	0.84455
2022-05-28	7OIO_A	0.3931	7OIO_A	0.3825	6HCG_I	0.24129	2LNV_A	0.34692
2022-05-28	7QII_B	0.7131	7QII_B	0.69792	1RW2_A	0.38495	RCGF_A	0.45152
2022-05-28	7QWT_A	0.9757	7QWT_A	0.97385	3GOB_C	0.89018	3GOB_A	0.89043
2022-05-28	7R20_B	0.8718	7R20_B	0.88147	5WTS_A	0.78119	4DW2_H	0.8533
2022-05-28	7R24_A	0.7471	7R24_A	0.76812	6GSE_A	0.673	4E99_A	0.49687
2022-05-28	7TE3_A	0.9669	7TE3_A	0.96812	1P32_A	0.96491	1P32_A	0.9633
2022-05-28	7TXC_E	0.5279	7TXC_E	0.50668	2DLQ_A	0.56378	BCKE_A	0.56048
2022-05-28	7TZV_A	0.6714	7TZV_A	0.67876	6SJ9_A	0.42923	6SJ9_A	0.45606
2022-05-28	7W3R_A	0.9802	7W3R_A	0.98145	5JTV_G	0.85358	5JTJ_A	0.85225
2022-05-28	7W6B_A	0.59642	7W6B_A	0.75553	2WW8_A	0.27225	3K6S_A	0.22137
2022-05-28	7WAW_A	0.964	7WAW_A	0.96679	6CC4_A	0.97038	PHDS_A	0.94532
2022-05-28	7ZNX_A	0.9827	7ZNX_A	0.98274	4FBR_A	0.27368	4ION_A	0.94651
2022-05-28	8CTR_A	0.9942	8CTR_A	0.99316	3SC6_A	0.86782	BMNS_A	0.98493
2022-06-04	7EZB_A	0.9569	7EZB_A	0.95863	6JMG_A	0.83728	OTPB_A	0.90787
2022-06-04	7EZN_A	0.983	7EZN_A	0.98245	5M43_A	0.75709	GBFP_A	0.85069
2022-06-04	7N45_A	0.7982	7N45_A	0.79747	4KXJ_A	0.78417	4KXJ_A	0.78826
2022-06-04	7OPT_A	0.9912	7OPT_A	0.99531	5AL9_A	0.9759	ERCM_A	0.99206
2022-06-04	7PB9_A	0.9403	7PB9_A	0.93775	1W7P_C	0.62828	QDMI_A	0.69677
2022-06-04	7PGF_D	0.6382	7PGF_D	0.6469	4X8A_B	0.54785	5HVD_A	0.61995
2022-06-04	7PGI_D	0.6284	7PGI_D	0.62248	5IWN_A	0.64073	5KLB_A	0.78171
2022-06-04	7RE5_B	0.9501	7RE5_B	0.94611	2NZ0_B	0.77598	KNLG_A	0.68948
2022-06-04	7UW7_A	0.9422	7UW7_A	0.95069	2DK6_A	0.86373	2A90_A	0.82249
2022-06-04	7VQW_A	0.9282	7VQW_A	0.92483	2NBS_A	0.83554	FNLT_A	0.84373
2022-06-04	7VRS_A	0.973	7VRS_A	0.96299	4MZ0_A	0.86409	2QO3_A	0.93413
2022-06-04	7VRS_C	0.9671	7VRS_C	0.96705	5T3D_A	0.71091	6H0Q_A	0.91091
2022-06-04	7VTY_A	0.9606	7VTY_A	0.96789	1CY5_A	0.92256	1Z6T_A	0.94371
2022-06-04	7VU4_A	0.9216	7VU4_A	0.92028	2NBS_A	0.86545	FNMO_A	0.85249
2022-06-04	7XH0_A	0.9872	7XH0_A	0.98551	5HWA_A	0.91592	5HWA_A	0.9193
2022-06-04	8CSO_C	0.9594	8CSO_C	0.96453	4MJZ_B	0.69749	LPEN_A	0.96883
2022-06-04	8D1X_D	0.9912	8D1X_D	0.98963	1GYT_K	0.86208	NBRI_A	0.98982
2022-06-11	7F08_N	0.996	7F08_N	0.99622	2P0U_A	0.97216	OERK_A	0.99268
2022-06-11	7F15_B	0.985	7F15_B	0.98499	6CRK_H	0.29929	5LXA_H	0.97476
2022-06-11	7F4L_D	0.785	7F4L_D	0.78136	5K7W_B	0.66535	5K7M_B	0.67156
2022-06-11	7F4S_D	0.7514	7F4S_D	0.86305	5K7W_B	0.70435	5K7M_B	0.72274
2022-06-11	7MNI_C	0.9249	7MNI_C	0.92808	5CWW_B	0.79528	5CWW_B	0.80088
2022-06-11	7MNK_A	0.8667	7MNK_A	0.85811	4XEI_F	0.52705	OEBI_A	0.62983
2022-06-11	7MNV_B	0.624	7MNV_B	0.71272	2EBV_A	0.71133	2EBV_A	0.61852
2022-06-11	7MNY_D	0.9615	7MNY_D	0.96556	4HAX_B	0.26933	5CLL_B	0.95096
2022-06-11	7MO1_B	0.7012	7MO1_B	0.76168	2EBV_A	0.70737	MFQB_A	0.72618
2022-06-11	7MO3_B	0.7975	7MO3_B	0.81982	2EBV_A	0.74693	2EBV_A	0.63712
2022-06-11	7N8U_A	0.9703	7N8U_A	0.96544	1B9B_B	0.9061	KHTB_A	0.9129
2022-06-11	7PCS_B	0.9813	7PCS_B	0.97671	3GDF_D	0.91253	PMFJ_A	0.94911
2022-06-11	7VMT_B	0.9739	7VMT_B	0.97346	2LS6_A	0.68835	6E58_A	0.65081
2022-06-11	7X0F_C	0.9791	7X0F_C	0.97786	6MFZ_A	0.88043	6MFY_A	0.8561
2022-06-11	7XIF_D	0.9788	7XIF_D	0.97742	6BQ6_A	0.90693	PGRK_A	0.92601
2022-06-11	7XKG_A	0.9933	7XKG_A	0.9941	1Q6Y_A	0.84484	PFEM_A	0.88564
2022-06-11	7XOI_A	0.9793	7XOI_A	0.97928	5KZW_A	0.82648	FENO_A	0.90251
2022-06-18	7B8B_A	0.9887	7B8B_A	0.98911	4C2L_A	0.87746	NHDM_A	0.97355
2022-06-18	7F5K_A	0.8221	7F5K_A	0.80984	1TCR_A	0.79827	JCEO_A	0.82666
2022-06-18	7OQ6_A	0.9254	7OQ6_A	0.9235	6B11_A	0.81024	HIKM_A	0.83367
2022-06-18	7OU3_A	0.9268	7OU3_A	0.93129	1XG7_A	0.89499	1XG7_A	0.90285
2022-06-18	7OUU_B	0.9163	7OUU_B	0.91996	4M9P_A	0.45264	4M9P_A	0.49201
2022-06-18	7QQA_A	0.9767	7QQA_A	0.97851	1CP2_A	0.94987	6Q93_A	0.98108
2022-06-18	7QVB_B	0.5107	7QVB_B	0.50321	4AKX_B	0.18888	LKDC_A	0.45114
2022-06-18	7R0R_A	0.9342	7R0R_A	0.9342	6R4P_A	0.33523	6SA8_A	0.92436
2022-06-18	7U5O_C	0.7218	7U5O_C	0.73198	2P6A_B	0.21366	2ARV_A	0.70307
2022-06-18	7V40_A	0.9929	7V40_A	0.9912	1CPT_A	0.90612	RAGD_A	0.91718
2022-06-18	7W7A_G	0.9408	7W7A_G	0.94486	3FVQ_A	0.8056	HLSR_A	0.90562
2022-06-18	7X77_A	0.9841	7X77_A	0.98448	3U4A_B	0.10111	MRKD_A	0.2935
2022-06-18	7ZMN_K	0.8841	7ZMN_K	0.879	6QD6_G	0.73066	1ZVH_A	0.85042
2022-06-18	7ZMP_K	0.8887	7ZMP_K	0.8764	6QD6_G	0.73005	1ZVH_A	0.84755
2022-06-18	7ZMQ_K	0.8843	7ZMQ_K	0.88861	6QD6_G	0.73861	1ZVH_A	0.85972
2022-06-18	7ZMR_K	0.87645	7ZMR_K	0.87988	6QD6_G	0.73995	1ZVH_A	0.85871
2022-06-18	7ZRO_A	0.1583	7ZRO_A	0.19778	4K15_A	0.16869	RGND_A	0.24012
