# Supplementary material for: Protein structure and folding pathway prediction based on remote homologs recognition using PAthreader
Source: Commun Biol. 2023 Mar 4;6:243. doi: 10.1038/s42003-023-04605-8 (PMC9985440; doi:10.1038/s42003-023-04605-8)
Supplement: Supplementary file 6 — Supplementary Data 3 [file 42003_2023_4605_MOESM6_ESM.xlsx]

## Sheet: 7 proteins 
	Protein	First template	Residue range of folding intermediate	pfam family
1	1I5T	AF-P99999-F1	3-13, 61-67, 88-101	Cytochrom_C (49.7%)
				S1-P1_nuclease (5.7%)
				H_PPase (4.5%)
2	1BE9	5HF4_A	12-29, 36-92	PDZ (69.2%)
				FAD_binding_3 (4.6%)
				Amino_oxidase (4.6%)
3	2LZM	3FI5_A	1-13, 65-164	Phage_lysozyme (80.8%)
				7tm_1 (11.1%)
				Pesticin (2.0%)
4	1DKT	AF-B0G102-F1	3-25, 51-68	Pkinase (63.5%)
				PK_Tyr_Ser-Thr (18.6%)
				Ribosomal_S24e (4.6%)
5	1MBC	5YCI_A	4-43, 59-76, 101-118, 125-148	Globin (100%)
6	1NTI	AF-Q9D258-F1	1-14, 21-41, 62-86	COX1 (15.9%)
				ACBP (11.1%)
				H_PPase (8.7%)
7	1YYJ	6G7O_A	3-42, 56-79	Cytochrom_B562 (21.4%)
				7tm_1 (16.6%)
				Vinculin (5.9%)

## Sheet: 30 proteins 
	Protein	First template	Residue range of folding intermediate	pfam family
1	A0A1W2PQ64	AF-U7PWC0-F1	8-12, 18-37, 107-110, 134-139	adh_short_C2 (19.6%)
				Pantoate_ligase (13.5%)
				DLH (9.5%)
2	A0A5A2	AF-A0A5A2-F1	23-69, 83-113	V-set (50.7%)
				C1-set (38.8%)
				DUF1968 (10.4%)
3	A1L167	AF-A1L167-F1	1-9, 23-46, 52-116	UQ_con (77.1%)
				TPR_8 (6.8%)
				SHMT (5.1%)
4	A6NCE7	AF-Q9GZQ8-F1	13-37, 51-70, 79-83, 88-102, 109-115	ATG8 (31.1%)
				PI3_PI4_kinase (17.4%)
				Sel1 (5.4%)
5	A6NFH5	AF-A6NFH5-F1	7-15, 40-55, 80-131	Lipocalin (48.8%)
				FGF (23.2%)
				Lipoprotein_1 (8.4%)
6	A6NIZ1	AF-Q6TEN1-F1	2-25, 37-58, 75-104, 111-120, 128-151,154-168	Ras (100%)
7	A6NKH3	AF-P54051-F1	20-34, 66-91	RNA_pol_Rpb2_6 (38.5%)
				TPR_8 (8.3%)
				Sel1 (4.5%)
8	A6PVI3	AF-Q93594-F1	16-69, 76-120	RRM_1 (63.9%)
				GTP_EFTU_D2 (4.1%)
				Acyl_transf_1 (4.1%)
9	P01037	AF-P21460-F1	62-94, 106-124, 129-139	Cystatin (17.8%)
				SnoaL_4 (5.9%)
				Ring_hydroxyl_B (5.9%)
10	P09105	1ABW_A	5-36, 54-72, 93-137	Globin (95.7%)
				Phycobilisome (3.8%)
				Protoglobin (0.2%)
11	P0CE71	AF-Q9I8V0-F1	34-108	EF-hand_7 (59.0%)
				EF-hand_5 (8.6%)
				EF-hand_1 (4.5%)
12	P0CF74	AF-P01843-F1	7-14, 23-43, 65-73, 84-99	C1-set (50.9%)
				V-set (49.1%)
13	P0CL84	AF-P0CL84-F1	19-35, 43-117	Arm (25.2%)
				Arm_3 (17.5%)
				HEAT_EZ (12.6%)
14	P0DI81	AF-Q9CQP2-F1	5-22, 60-110, 124-137	Peptidase_M4 (15.8%)
				RVT_1 (10.3%)
				Clat_adaptor_s (9.7%)
15	P36405	AF-Q9M9N1-F1	16-38, 51-99, 112-135, 153-181	Ras (66.0%)
				Arf (28.2%)
				MMR_HSR1 (2.9%)
16	P39877	AF-Q9WVF6-F1	20-32, 44-75, 97-125	Phospholip_A2_1 (59.9%)
				COX1 (7.2%)
				ABC_tran (6.3%)
17	P54849	AF-P54849-F1	2-24, 59-88, 95-120, 132-153	Acyl-CoA_dh_N (28.0%)
				Vinculin (10.0%)
				PMP22_Claudin (10.0%)
18	P60673	AF-P60673-F1	4-39, 85-112, 118-134	Profilin (14.9%)
				GAF (10.4%)
				Robl_LC7 (9.4%)
19	P61457	AF-P61459-F1	34-77, 87-103	Pyridoxal_deC (17.4%)
				Aminotran_5 (13.0%)
				Aminotran_1_2 (13.0%)
20	Q2M238	AF-Q2M238-F1	3-16, 22-38, 44-65, 75-99	CRM1_repeat (17.4%)
				Arm (10.5%)
				HEAT_EZ (8.7%)
21	Q4LDG9	AF-Q4LDG9-F1	19-41, 47-129, 139-150, 175-176	LRR_8 (68.6%)
				LRR_adjacent (8.8%)
				LRR_5 (3.8%)
22	Q5JXB2	AF-Q5JXB2-F1	34-87, 93-114, 134-148	UQ_con (99.3%)
				zf-C3HC4_2 (0.7%)
23	Q5U5X0	AF-Q688I0-F1	2-42, 50-68	Ammonium_transp (26.9%)
				Fe-ADH (10.6%)
				ANAPC1 (6.7%)
24	Q6B0K9	1A3O_A	4-35, 92-112, 119-137	Globin (90.6%)
				Phycobilisome (9.4%)
25	Q6IPR1	AF-Q6IPR1-F1	3-24,49-83	2014/3/3 (22.5%)
				HEAT_EZ (9.8%)
				TPR_8 (5.9%)
26	Q6ZSU1	AF-Q9DBX6-F1	2-15, 24-29, 38-69, 76-115	p450 (100%)
27	Q8N0U8	AF-Q8N0U8-F1	107-171	ABC_tran (17.8%)
				FCH (13.8%)
				COX1 (10.5%)
28	Q8N4G2	AF-Q8N4G2-F1	12-35, 47-68, 79-96, 114-132, 151-191	Ras (69.2%)
				Arf (30.8%)
29	Q8NHR9	AF-Q5IRJ7-F1	3-41, 80-126	Profilin (17.0%)
				GAF (12.5%)
				Robl_LC7 (10.8%)
30	Q8TBF2	AF-Q8TBF2-F1	13-16, 28-106, 147-163, 173-183	1-cysPrx_C (40.2%)
				AhpC-TSA (19.1%)
				Redoxin (16.6%)
